# Supplementary material for: Characterization of Bacterial Communities in Selected Smokeless Tobacco Products Using 16S rDNA Analysis
Source: PLoS One. 2016 Jan 19;11(1):e0146939. doi: 10.1371/journal.pone.0146939 (PMC4718623; doi:10.1371/journal.pone.0146939)
Supplement: S4 Table — This table displays the OTUs and their abundances in the different products. The column on the far right gives the taxonomic classification of the given OTU. Some OTUs were able to be characterized to the species level, and some only to the order or class. (TSV) [file pone.0146939.s007.tsv]

# Constructed from biom file
#OTU ID	D1	D2	D3	D4	D5	D6	M1	M2	M3	M4	M5	M6	M7	T1	T2
4444760	0	0	842	709	734	726	0	0	0	0	0	0	0	0	0
687185	0	0	0	0	0	0	0	0	0	0	0	0	0	378	313
192795	238	0	0	0	0	0	0	0	0	0	0	0	0	0	0
164413	0	0	835	0	0	0	4896	3692	3130	0	0	0	208	0	0
176468	7525	0	3086	6455	2114	2273	0	0	0	0	0	0	0	0	0
255657	0	586	0	0	0	0	0	0	0	0	0	0	0	0	0
181589	5125	0	602	2556	653	3297	0	0	0	0	0	0	273	823	1055
219151	0	0	303	490	1675	0	0	0	0	0	0	0	0	0	0
4425571	0	0	0	0	308	0	0	0	0	0	0	0	0	0	0
1090059	0	0	0	0	0	0	481	317	758	0	0	0	0	0	0
4326246	0	0	2899	392	666	0	0	0	0	0	0	0	0	0	0
1123414	23457	686	23247	35345	15340	10788	0	0	0	0	0	0	0	0	0
4416629	412	0	0	0	0	0	0	0	0	0	0	0	0	430	396
776980	2765	0	2220	6159	3245	2251	0	0	0	0	0	0	957	0	0
109263	0	0	0	278	0	0	0	0	0	0	0	0	0	0	0
4454257	238	0	0	537	0	0	0	0	0	0	0	0	0	0	0
3330580	0	0	0	375	0	309	0	0	0	0	0	0	0	0	0
4327501	1407	0	397	1297	416	360	0	0	0	0	0	0	0	0	0
327765	0	0	0	257	752	0	0	0	0	0	0	0	0	0	0
67806	0	0	0	0	344	0	0	0	0	0	0	0	0	0	0
4375787	0	0	0	0	0	0	0	0	0	5034	317	0	0	3468	3124
810425	4250	4494	3709	4533	1182	3916	0	0	0	0	322	1259	2679	55367	36946
69980	0	0	0	0	0	0	0	0	0	657	0	0	0	0	0
4359869	775	447	0	0	0	0	0	0	0	0	0	0	0	0	0
52399	1526	413	705	640	381	0	0	0	251	141283	125329	192992	1264	32449	29888
4456894	1552	0	335	669	993	509	0	0	0	0	0	0	0	0	0
70830	294	0	396	744	1466	487	237	0	0	0	0	0	0	507	623
353069	0	0	308	1027	2267	0	0	0	0	0	0	0	0	0	0
757005	0	0	0	0	491	0	0	0	0	0	0	0	0	0	0
584056	0	0	0	0	0	0	245	270	309	1370	0	0	0	0	0
300703	0	0	0	577	1571	0	0	0	0	0	0	0	0	0	0
1115794	1771	0	0	475	0	0	0	0	0	0	0	0	0	1703	2024
1010113	474	0	604	1203	361	462	0	0	0	0	0	0	0	0	0
524674	0	0	0	632	1818	0	0	0	0	0	0	0	0	0	0
2459569	742	0	0	0	0	0	0	0	0	11701	3085	1810	0	16252	11562
260507	0	0	0	430	0	0	0	0	0	0	0	0	0	0	0
4339160	0	0	0	0	312	0	0	0	0	0	0	0	0	0	0
502016	296	0	0	0	0	0	0	0	0	0	0	0	0	0	0
573157	231	0	0	0	0	0	0	0	0	0	0	0	0	0	0
4426258	0	539	0	0	0	0	0	0	0	0	0	0	0	531	326
539107	376	0	254	664	282	0	0	0	0	0	0	0	0	0	0
167310	1305	0	0	0	0	0	0	0	0	0	0	0	0	0	0
115315	1137	0	0	0	0	0	0	0	0	0	0	0	0	23682	16616
4464413	1118	0	0	0	0	0	0	0	0	0	0	0	363	0	0
790972	551	0	0	0	0	0	0	0	0	0	0	0	0	20206	16160
4401692	733	0	340	820	368	307	0	0	0	0	0	0	0	0	0
905303	0	0	494	822	0	2144	6739	4450	9391	35949	126916	104097	7845	0	0
13463	0	0	0	285	765	0	0	0	0	0	0	0	0	0	0
4389141	0	0	0	0	238	0	0	0	0	0	0	0	0	0	0
135956	0	1399	260	0	0	0	0	0	0	0	0	0	0	0	0
1129680	0	0	0	1299	0	472	0	0	0	0	0	0	0	0	0
4333237	0	0	3058	14870	51411	0	0	0	0	0	0	0	0	0	0
1142524	992	0	0	0	0	0	0	0	0	0	0	0	0	0	0
851733	0	0	0	680	1908	0	0	0	0	0	0	0	0	0	0
4404405	0	0	0	396	0	0	0	0	0	0	0	0	0	0	0
97903	0	0	0	0	0	0	0	0	0	0	0	0	0	522	0
146935	0	0	0	0	230	0	0	0	0	0	0	0	0	0	0
540423	418	0	0	0	0	0	0	0	0	0	0	0	0	0	0
552376	1561	0	744	1427	519	1073	0	0	0	0	0	0	0	0	0
971353	0	0	0	0	0	0	0	0	0	0	0	0	0	1276	955
2336242	0	0	0	0	0	0	0	0	0	0	0	0	0	2455	1119
4454318	0	0	0	472	1368	0	0	0	0	0	0	0	0	0	0
394796	0	0	0	273	0	0	0	0	0	0	0	0	0	0	0
801438	1312	0	847	1695	330	1104	0	0	0	0	0	0	1472	0	0
4454317	0	0	385	0	0	0	0	0	0	0	0	0	0	712	704
810853	0	0	0	408	1289	0	0	0	0	0	0	0	0	0	0
1136950	0	0	365	535	0	295	0	0	0	0	0	0	0	0	0
1146530	0	0	0	0	283	0	0	0	0	0	0	0	0	0	0
4423201	0	0	0	0	271	0	0	0	0	0	0	0	0	0	0
982912	0	0	0	291	0	0	0	0	0	0	0	0	0	0	0
809188	403	0	435	1341	3272	0	0	0	0	0	0	0	0	0	0
4351472	0	818	5963	873	716	0	0	0	0	0	0	0	0	0	0
745417	0	0	0	527	0	0	0	0	0	0	0	0	0	0	0
1110381	0	0	0	0	0	0	0	0	0	0	0	1157	0	0	0
3889369	2672	897	1136	828	1160	0	0	0	0	0	0	0	0	351	336
4466618	1679	0	1608	2566	1142	981	0	0	0	0	0	0	0	0	0
4397708	0	0	0	0	238	0	0	0	0	0	0	0	0	0	0
1126009	0	8453	0	0	0	0	0	0	0	0	0	0	0	0	0
1117593	0	0	0	335	1144	0	0	0	0	0	0	0	0	0	0
676211	0	0	545	686	0	415	0	0	0	0	0	0	0	0	0
4442383	0	0	0	277	255	0	0	0	0	0	0	0	0	0	0
4297253	7572	448	2014	5035	2714	3078	0	224	0	0	402	0	0	0	0
921110	205	0	291	953	0	699	0	0	0	0	0	0	0	0	0
4307347	210	0	0	0	0	430	0	0	0	0	0	0	0	0	0
939986	0	0	0	0	0	0	0	0	0	0	0	0	0	4792	4039
350043	289	0	0	0	0	0	0	0	0	0	0	0	0	0	0
515169	0	0	0	295	0	0	0	0	0	0	0	0	0	0	0
820090	0	0	0	0	0	0	0	0	0	800	0	338	0	494	560
4430083	0	0	0	0	230	0	0	0	0	0	0	0	0	0	0
809192	1441	0	357	1717	1043	849	0	0	0	0	0	0	0	655	274
331304	303	0	0	0	0	0	0	0	0	0	0	0	0	0	0
3643491	267	0	0	653	0	0	0	0	0	0	0	0	0	0	0
3053045	0	0	0	301	625	0	0	0	0	0	0	0	0	0	0
4412801	0	0	0	267	379	0	0	0	0	0	0	0	0	0	0
4333206	404	0	0	552	0	418	0	0	0	0	0	0	0	0	0
4045626	0	0	0	995	0	0	0	0	0	0	0	0	0	0	0
4477551	373	0	0	264	0	514	0	0	0	0	0	0	0	0	0
3663794	0	601	0	0	0	0	0	0	0	0	0	0	0	0	0
4375597	367	0	0	0	0	0	0	0	0	0	0	0	0	8648	2381
1128422	0	0	437	0	0	0	639	786	544	708	0	0	0	0	0
114095	0	0	0	0	257	0	0	0	0	0	0	0	0	0	0
810831	0	0	0	406	0	0	0	0	0	0	0	0	0	0	0
773541	0	0	0	0	0	0	0	0	0	0	0	0	0	619	242
130002	488	0	0	1229	0	582	0	0	0	0	0	0	0	0	0
4349934	0	0	0	0	0	629	276	0	216	0	0	0	184	0	0
531300	211	0	0	0	0	0	0	0	0	0	0	0	0	0	0
1503670	0	0	0	293	270	0	0	0	0	0	0	0	0	0	0
113265	0	0	0	0	0	0	0	0	0	0	0	0	0	434	501
1086805	0	0	0	0	0	0	1042	639	631	0	0	0	0	0	0
556428	4944	672	0	0	0	0	0	0	0	0	0	0	0	0	0
137026	0	0	0	0	232	0	0	0	0	0	0	0	0	0	0
617833	0	0	0	0	0	0	454	0	233	0	0	0	261	0	301
128717	0	0	0	0	239	0	0	0	0	0	0	0	0	0	0
577242	835	2301	309	682	0	751	0	0	0	0	0	0	0	0	0
4296075	0	0	0	344	0	0	0	0	0	0	0	0	0	340	0
145619	0	0	0	0	238	0	0	0	0	0	0	0	0	0	0
9939	0	0	441	696	0	715	0	0	0	0	0	0	0	0	0
4455895	220	0	0	354	0	0	0	0	0	0	0	0	0	0	0
4323284	836	0	986	272	0	3653	2694	1478	1919	0	405	390	3595	858	1043
4427114	1529	0	1132	1352	867	1207	770	414	497	0	0	0	3747	0	432
308970	0	0	0	265	512	0	0	0	0	0	0	0	0	0	0
21848	269	0	0	0	0	0	0	0	0	0	0	0	0	3488	3041
757605	0	0	0	0	0	639	0	0	0	0	0	0	0	0	0
48390	341	0	0	0	0	0	0	0	0	0	0	0	0	0	0
4458775	5543	0	3064	7713	3359	2781	0	0	0	0	0	0	0	0	0
4363219	0	0	0	0	0	0	0	0	0	0	0	0	0	2526	2264
161687	385	0	0	544	307	664	0	0	0	0	0	0	0	0	0
1011712	0	0	0	0	0	0	0	0	0	0	0	0	0	295	0
1513771	0	956	321	0	0	0	0	0	0	0	0	0	0	0	0
1067519	557	0	301	0	0	370	0	0	0	0	0	0	0	829	904
4327286	0	0	364	1063	3768	0	0	0	0	0	0	0	0	0	0
651436	8381	0	0	0	0	0	0	0	0	0	0	0	0	0	0
3969822	866	403	0	0	0	0	0	0	0	0	0	0	0	11911	13761
1111506	269	363	0	0	0	0	0	0	0	0	0	0	0	0	0
1126217	15231	1304	0	3100	0	767	0	0	0	0	0	0	259	0	0
3453734	0	0	0	0	267	0	0	0	0	0	0	0	0	0	0
942245	0	0	0	265	329	0	0	0	0	0	0	0	0	4204	3671
428705	543	0	0	277	0	645	283	0	182	0	0	0	374	0	390
191359	0	0	0	0	0	681	0	0	0	0	0	0	0	0	0
4440449	0	0	0	678	0	751	0	0	0	0	0	0	0	0	0
4384058	316	0	499	1101	0	651	0	0	0	0	0	0	0	0	0
619224	0	0	0	713	1698	0	0	0	0	0	0	0	0	0	0
540940	0	0	0	0	326	0	0	0	0	0	0	0	0	0	0
1138448	0	0	0	0	0	0	0	0	0	0	0	0	0	998	370
819347	0	0	0	300	970	0	0	0	0	0	0	0	0	0	0
4351766	0	0	0	0	0	0	0	0	0	0	0	375	0	0	0
4309708	0	0	0	0	568	0	0	0	0	0	0	0	0	0	0
4380976	0	0	0	0	359	0	0	0	0	0	0	0	0	0	0
4296506	0	502	0	0	0	0	0	0	0	0	0	0	0	0	274
276567	0	0	0	0	0	0	216	0	0	0	0	0	0	0	0
4357118	0	0	0	317	0	0	0	0	0	0	0	0	0	0	0
1069592	0	0	332	0	0	0	3605	2890	2210	0	299	0	757	0	0
4337404	0	0	0	0	257	0	0	0	0	0	0	0	0	0	0
377874	0	0	0	0	0	0	0	0	0	0	0	0	171	0	0
4379247	283	256396	60058	813	2490	0	0	0	0	0	0	0	337	0	0
1102921	0	0	0	0	0	0	2043	1576	1182	0	0	0	0	0	0
4446686	2224	0	0	0	0	0	0	0	0	0	0	0	0	0	0
682767	0	0	0	0	304	0	0	0	0	0	0	0	0	0	0
4365879	0	0	0	0	267	0	0	0	0	0	0	0	0	0	0
626166	341	0	346	0	0	1036	619	803	353	0	0	0	1208	0	0
1817131	0	0	0	0	0	0	0	0	0	0	0	0	0	1147	975
134726	0	0	0	253	757	0	0	0	0	0	0	0	0	0	0
4305372	0	2553	0	1108	2759	0	0	0	0	0	0	0	0	0	0
4435013	0	0	0	0	0	0	0	0	0	0	0	0	0	2072	1212
4312974	43551	603	47599	11778	6678	182469	87410	76893	61752	2327	17474	19840	134613	17443	20314
194964	0	0	0	467	1822	0	0	0	0	0	0	0	0	0	0
839282	0	1246	0	0	0	0	0	0	0	0	0	0	0	0	0
155345	533	0	0	0	0	0	0	0	0	0	0	0	0	0	0
2119418	310	0	0	637	439	0	0	0	0	0	0	0	0	0	0
4417424	0	0	2512	0	504	0	0	0	0	0	0	0	0	0	0
1613745	0	0	0	0	325	0	0	0	0	0	0	0	0	0	0
781576	0	0	0	436	1261	0	0	0	0	0	0	0	0	0	0
4367385	0	0	28995	3862	6616	0	0	0	0	0	0	0	0	0	0
4314767	0	0	0	0	648	0	0	0	0	0	0	0	0	0	0
845178	2033	0	445	2385	583	618	0	0	0	0	0	0	0	0	0
296609	0	0	0	0	229	0	0	0	0	0	0	0	0	0	0
4390410	216	0	0	453	0	0	0	0	0	0	0	0	0	0	0
133961	4111	0	1164	5400	1167	1979	0	0	0	0	0	0	0	0	0
4442307	299	0	0	0	0	0	0	0	0	0	0	0	0	2308	2205
544313	0	0	0	293	0	0	0	0	0	0	0	0	0	0	0
4315658	0	0	1509	8815	28514	0	0	0	0	0	0	0	0	0	0
299879	0	762	0	0	0	0	0	0	0	0	0	0	0	0	0
4326026	0	0	0	0	0	0	0	0	0	0	0	4255	0	0	0
544824	285	0	0	449	0	0	0	0	0	0	0	0	0	0	0
140598	0	0	0	0	0	0	0	0	0	0	0	0	0	1367	584
4419276	224	0	0	325	0	0	0	0	0	0	0	0	0	0	0
1609149	0	0	0	0	0	0	0	0	0	0	0	0	0	386	250
4460853	0	0	0	0	0	571	0	0	0	0	0	0	0	0	0
668514	0	0	0	302	0	0	0	0	0	0	0	0	0	0	0
544005	0	0	269	0	0	0	0	0	0	0	0	0	0	0	0
4431608	0	0	0	0	314	0	0	0	0	0	0	0	0	0	0
808471	0	0	0	521	1435	0	0	0	0	0	0	0	0	0	0
138389	781	0	492	2157	2810	337	0	0	0	0	0	0	0	0	0
808245	0	0	0	0	248	0	0	0	0	0	0	0	0	0	0
107854	0	0	0	0	514	0	0	0	0	0	0	0	0	0	0
780788	0	0	0	0	253	0	0	0	0	0	0	0	0	0	0
1039016	0	0	0	0	0	0	0	0	0	0	0	0	0	767	538
329096	394	0	0	594	239	0	0	0	0	0	0	0	0	0	0
650615	227	2036	4195	13049	2508	284	0	0	0	0	0	0	0	40109	29782
1016923	0	0	0	0	0	0	2180	2070	1509	0	0	0	0	0	0
547321	0	0	0	373	842	0	0	0	0	0	0	0	0	0	0
4380656	0	0	460	0	0	0	0	0	0	0	0	0	0	0	0
593672	0	0	0	0	0	0	212	245	0	0	0	0	0	0	0
1144726	972	0	0	505	0	0	0	0	0	0	0	0	0	0	0
3946926	0	0	0	0	416	0	0	0	0	0	0	0	0	0	0
542345	0	0	0	0	0	0	0	0	0	3050	4718	4824	0	0	0
670635	0	0	0	0	0	0	8125	9498	21186	41162	2824	0	0	0	0
64384	0	12992	373	1512	427	377	0	0	0	0	0	0	0	0	0
412145	0	0	0	0	0	323	0	0	0	0	0	0	0	0	0
706432	0	0	255	723	2277	0	0	0	0	0	0	0	0	0	0
255671	841	1534	1466	7802	290	1427	0	0	0	0	0	0	0	1364	772
1136215	0	0	0	274	0	0	0	0	0	0	0	0	0	0	0
4417158	219	0	939	1360	0	962	0	0	0	0	0	0	0	0	0
29012	0	0	0	0	0	0	64948	96978	68084	84780	4553	0	0	0	0
4410353	0	0	0	0	239	0	0	0	0	0	0	0	0	0	0
399197	329	0	431	0	0	0	0	0	0	0	0	0	0	422	442
637421	0	0	0	580	1177	0	0	0	0	0	0	0	0	0	0
178057	0	0	0	0	452	0	0	0	0	0	0	0	0	0	0
4418009	0	0	0	400	0	283	0	0	0	0	0	0	0	0	0
1811594	669	0	427	1529	0	720	0	0	0	0	0	0	0	0	0
15062	0	0	0	1553	232	0	0	0	0	0	0	0	0	855	594
4401816	222	0	556	529	0	453	0	0	0	0	0	0	0	0	0
672668	0	0	1113	0	0	0	0	0	0	0	0	0	0	0	0
755617	700	0	945	0	0	5687	3054	2855	2406	0	479	520	3113	556	1035
4414785	0	0	7262	962	1755	0	0	0	0	0	0	0	0	0	0
538000	0	0	0	0	230	0	0	0	0	0	0	0	0	0	0
605989	0	0	0	0	445	0	0	0	0	0	0	0	0	0	0
4420444	0	0	0	1121	0	0	0	0	0	0	0	0	0	0	0
919562	0	0	0	0	0	408	200	0	0	0	0	0	0	0	0
173209	963	0	0	0	0	0	0	0	0	0	0	0	0	0	0
971266	0	0	0	287	727	0	0	0	0	0	0	0	0	0	0
1123395	0	0	0	412	1089	0	0	0	0	0	0	0	0	0	0
664205	0	0	0	361	234	0	0	0	0	0	0	0	0	0	0
533133	0	0	0	0	756	0	0	0	0	0	0	0	0	0	0
640662	0	0	0	0	0	0	0	0	0	0	0	0	0	3308	1196
