# Supplementary material for: Characterization of Bacterial Communities in Selected Smokeless Tobacco Products Using 16S rDNA Analysis
Source: PLoS One. 2016 Jan 19;11(1):e0146939. doi: 10.1371/journal.pone.0146939 (PMC4718623; doi:10.1371/journal.pone.0146939)
Supplement: S7 Table — This table represents the total abundances of each gene group as represented by K.O. terms. Gene abundances have only been adjusted for 16S copy number by PICRUSt and have not been adjusted for differences in read numbers or abundances in the OTU table (S7 Table). This table is from the raw output of the PICRUSt script predict_metagenome.py. (TSV) [file pone.0146939.s010.tsv]

# Constructed from biom file
#OTU ID	D1	D2	D3	D4	D5	D6	M1	M2	M3	M4	M5	M6	M7	TB1	TB2	KEGG_Description
K01365	0	0	0	0	0	0	0	0	0	0	0	0	0	0	0	cathepsin L [EC:3.4.22.15]
K01364	0	0	0	0	0	0	0	0	0	0	0	0	0	0	0	streptopain [EC:3.4.22.10]
K01361	3926	785	5131	2131	2495	228	753	576	487	0	0	473	133	5308	3926	lactocepin [EC:3.4.21.96]
K01360	0	0	0	0	0	0	0	0	0	0	0	0	0	0	0	proprotein convertase subtilisin/kexin type 2 [EC:3.4.21.94]
K01362	38703	56551	44164	39775	64525	49410	38015	39391	34097	71535	70343	81967	32469	58072	47145	None
K02249	1146	56	343	730	418	495	0	28	0	0	50	0	0	156	168	competence protein ComGG
K05841	0	0	0	0	0	0	0	0	0	0	0	0	0	0	0	sterol 3beta-glucosyltransferase [EC:2.4.1.173]
K05844	8210	902	7226	9277	5823	2503	753	576	487	0	0	473	343	5132	3845	ribosomal protein S6 modification protein
K05845	37117	47433	43233	41103	25225	91506	52501	52279	44470	72000	73893	85202	62211	74256	59098	osmoprotectant transport system substrate-binding protein
K05846	69136	100303	81008	86348	55385	144679	101573	108423	92668	164643	145419	166254	95391	143419	112456	osmoprotectant transport system permease protein
K05847	36426	51574	43468	41832	29100	90986	67375	72056	61133	93108	75133	84950	61965	55694	46068	osmoprotectant transport system ATP-binding protein
K00508	1190	0	710	2353	4359	1914	0	0	0	0	0	0	210	328	137	linoleoyl-CoA desaturase [EC:1.14.19.3]
K00500	3660	0	410	3280	2663	817	0	0	0	0	0	0	0	79	78	phenylalanine-4-hydroxylase [EC:1.14.16.1]
K00507	2428	0	245	2009	5646	523	0	0	0	0	0	0	0	0	0	stearoyl-CoA desaturase (delta-9 desaturase) [EC:1.14.19.1]
K00504	0	0	0	0	0	0	0	0	0	0	0	0	0	0	0	peptidylglycine monooxygenase [EC:1.14.17.3]
K00505	2434	0	74	398	97	103	0	0	0	0	0	0	0	0	0	tyrosinase [EC:1.14.18.1]
K12521	0	0	0	0	0	0	0	0	0	0	0	0	0	0	0	minor pilin subunit PapF
K01101	17096	50122	28580	13516	16820	41979	35481	37407	32446	71535	70117	81021	32077	23642	21069	4-nitrophenyl phosphatase [EC:3.1.3.41]
K01103	0	0	0	0	0	0	0	0	0	0	0	0	0	0	0	6-phosphofructo-2-kinase / fructose-2,6-bisphosphatase [EC:2.7.1.105 3.1.3.46];fructose-2,6-bisphosphatase [EC:3.1.3.46]
K12520	0	0	0	0	0	0	0	0	0	0	0	0	0	0	0	minor pilin subunit PapE
K01104	81539	143135	108982	69600	71888	175391	107547	106469	89246	94039	82527	95141	121658	86537	73263	protein-tyrosine phosphatase [EC:3.1.3.48]
K05592	18611	51523	27646	34904	36520	9193	16673	21046	19151	71069	66510	77123	3598	50932	38640	ATP-dependent RNA helicase DeaD [EC:3.6.4.13];ATP-dependent RNA helicase DeaD
K05593	8878	1075	10112	8516	6223	2548	12285	17905	14969	21108	1280	473	69	5387	4037	aminoglycoside 6-adenylyltransferase [EC:2.7.7.-]
K05590	7861	98	6291	12896	4811	4201	0	0	0	0	0	0	370	0	0	ATP-dependent RNA helicase SrmB [EC:2.7.7.-]
K05591	10420	215	6253	15879	7175	4780	0	0	0	0	0	0	370	0	0	ATP-independent RNA helicase DbpA [EC:3.6.4.13];ATP-independent RNA helicase DbpA
K05596	14386	1521	9270	24574	11686	8347	0	0	0	0	64	252	1116	31826	22817	LysR family transcriptional regulator, chromosome initiation inhibitor
K05597	1221	0	311	2182	1460	530	0	0	0	0	0	0	0	0	0	glutamin-(asparagin-)ase [EC:3.5.1.38]
K05594	3811	0	2055	5597	2079	1870	0	0	0	0	0	0	210	0	0	ElaB protein
K05595	15051	252	10491	24791	20434	7110	0	28	0	0	50	0	370	156	168	multiple antibiotic resistance protein
K05599	373	0	117	518	521	103	0	0	0	0	0	0	0	0	0	anthranilate 1,2-dioxygenase (deaminating, decarboxylating) large subunit [EC:1.14.12.1]
K11964	0	0	0	0	0	0	0	0	0	0	0	0	0	0	0	pellino
K11962	0	0	0	0	0	0	0	0	0	0	0	0	0	0	0	urea transport system ATP-binding protein
K14540	16870	7347	18420	13801	16403	42181	35730	37535	32573	71535	70117	81021	32021	24051	21454	ribosome biogenesis GTPase A
K12529	41	0	0	64	44	0	0	0	0	0	0	0	0	0	0	putative selenate reductase FAD-binding subunit
K12528	41	0	0	64	44	0	0	0	0	0	0	0	0	0	0	putative selenate reductase molybdopterin-binding subunit
K06353	1036	56	252	662	339	449	0	28	0	0	50	0	0	0	0	phosphatase RapC regulator
K02456	11257	98	6451	18260	9776	5095	0	0	0	0	0	0	210	0	0	general secretion pathway protein G
K02457	8712	98	5215	13569	6670	3697	0	0	0	0	0	0	210	0	0	general secretion pathway protein H
K02454	12486	98	6688	20519	11678	5719	0	0	0	0	0	0	210	0	0	general secretion pathway protein E
K02455	8818	98	6278	17301	8878	4902	0	0	0	0	0	0	210	0	0	general secretion pathway protein F
K02452	7559	98	5050	11127	5285	3167	0	0	0	0	0	0	210	0	0	general secretion pathway protein C
K02453	10871	98	6278	17158	8514	4816	0	0	0	0	0	0	210	0	0	general secretion pathway protein D
K02450	416	0	0	1057	594	0	0	0	0	0	0	0	0	0	0	general secretion pathway protein A
K02103	1648	48269	11177	5278	11261	946	0	28	0	0	50	0	56	409	404	GntR family transcriptional regulator, arabinose operon transcriptional repressor
K08138	483	0	809	1450	577	670	0	0	0	0	0	0	0	0	0	MFS transporter, SP family, xylose:H+ symportor
K02108	32460	51643	38403	40353	41080	50143	35730	37535	32573	71535	70182	81273	32983	55877	44271	F-type H+-transporting ATPase subunit a [EC:3.6.3.14]
K02109	32189	51260	38020	40734	51761	49784	34198	36339	31535	71535	70107	81273	32794	55536	44078	F-type H+-transporting ATPase subunit b [EC:3.6.3.14]
K02458	10186	98	6084	15571	8320	4392	0	0	0	0	0	0	210	0	0	general secretion pathway protein I
K02459	10186	98	6084	15930	8320	4392	0	0	0	0	0	0	210	0	0	general secretion pathway protein J
K08137	7913	98	7011	16158	16083	4183	0	0	0	0	0	0	160	0	0	MFS transporter, SP family, galactose:H+ symporter
K03851	0	0	0	0	64	0	0	0	0	0	0	0	0	0	0	taurine-pyruvate aminotransferase [EC:2.6.1.77]
K03850	0	0	0	0	0	0	0	0	0	0	0	0	0	0	0	alpha-1,2-glucosyltransferase [EC:2.4.1.-];alpha-1,2-glucosyltransferase [EC:2.4.1.256]
K03852	135	0	0	439	917	330	0	0	0	0	0	0	0	0	0	sulfoacetaldehyde acetyltransferase [EC:2.3.3.15]
K03855	86	0	71	269	181	93	0	0	0	0	0	0	0	39	25	ferredoxin like protein
K03856	164	5458	1272	1717	1693	366	12285	17877	14969	21108	1230	0	0	0	0	3-deoxy-7-phosphoheptulonate synthase [EC:2.5.1.54]
K13018	0	0	0	0	0	0	0	0	0	0	0	0	0	0	0	UDP-D-GlcNAc3NA acetyltransferase [EC:2.3.1.-]
K13019	0	0	0	0	0	0	0	0	0	0	0	0	0	0	0	UDP-GlcNAc3NAcA epimerase [EC:5.1.3.23]
K13010	0	0	0	0	0	0	0	0	0	0	0	0	0	0	0	perosamine synthetase
K13011	0	0	0	0	0	0	0	0	0	0	0	0	0	0	0	O-antigen biosynthesis protein WbqL
K13012	10763	9502	11025	6773	10402	40159	19305	16616	13548	465	3672	4150	29385	4753	5586	O-antigen biosynthesis protein WbqP
K13013	42	0	612	3201	10689	86	0	0	0	0	0	0	0	0	0	O-antigen biosynthesis protein WbqV
K13014	7681	98	6040	13114	4314	4250	0	0	0	0	0	0	370	0	0	undecaprenyl phosphate-alpha-L-ara4FN deformylase [EC:3.5.-.-]
K13015	135	0	0	354	0	327	0	0	0	0	0	0	0	0	0	UDP-N-acetyl-D-glucosamine dehydrogenase [EC:1.1.1.-]
K13016	0	0	0	0	0	0	0	0	0	0	0	0	0	0	0	UDP-D-GlcNAcA oxidase [EC:1.1.1.-]
K13017	0	0	0	0	0	0	0	0	0	0	0	0	0	0	0	UDP-3-keto-D-GlcNAcA aminotransferase [EC:2.6.1.-]
K08566	1960	0	1642	3327	631	1339	0	0	0	0	0	0	0	0	0	plasminogen activator [EC:3.4.23.48]
K08567	3503	98	3392	5370	2422	1824	0	0	0	0	0	0	0	0	0	hydrogenase 2 maturation protease [EC:3.4.24.-]
K13274	1288	56	440	1000	874	534	0	28	0	0	50	0	0	156	168	cell wall-associated protease [EC:3.4.21.-]
K13275	1351	56	634	1339	1577	563	753	604	487	0	50	0	64	370	369	major intracellular serine protease [EC:3.4.21.-]
K13276	5072	841	5354	2172	2055	693	0	28	0	0	50	473	69	5193	3916	bacillopeptidase F [EC:3.4.21.-]
K13277	1146	56	343	730	418	495	0	28	0	0	50	0	0	156	168	minor extracellular protease Epr [EC:3.4.21.-]
K03275	3812	98	3691	6076	2776	1916	0	0	0	0	0	0	160	0	0	UDP-glucose:(glucosyl)LPS alpha-1,3-glucosyltransferase [EC:2.4.1.-]
K03274	10313	215	7045	17004	15500	4580	0	0	0	0	0	0	370	0	0	ADP-L-glycero-D-manno-heptose 6-epimerase [EC:5.1.3.20]
K03277	0	0	0	0	0	0	0	0	0	0	0	0	0	0	0	heptosyltransferase IV [EC:2.4.-.-]
K03276	0	0	0	0	0	0	0	0	0	0	0	0	0	0	0	UDP-glucose/galactose:(glucosyl)LPS alpha-1,2-glucosyl/galactosyltransferase [EC:2.4.1.-]
K03271	9678	215	7108	17008	6875	5869	0	0	0	0	0	0	370	0	0	phosphoheptose isomerase [EC:5.-.-.-]
K03270	11752	215	6904	17551	8999	5258	0	0	0	0	0	0	370	39	25	3-deoxy-D-manno-octulosonate 8-phosphate phosphatase (KDO 8-P phosphatase) [EC:3.1.3.45]
K03273	15669	1000	11855	17886	8115	5353	0	0	0	0	0	473	439	5077	3801	D-glycero-D-manno-heptose 1,7-bisphosphate phosphatase [EC:3.1.3.-]
K03272	18934	430	14540	37451	32237	9781	0	0	0	0	0	0	740	0	0	D-beta-D-heptose 7-phosphate kinase / D-beta-D-heptose 1-phosphate adenosyltransferase [EC:2.7.1.- 2.7.7.-]
K03279	351	0	301	623	285	233	0	0	0	0	0	0	0	0	0	UDP-glucose:(galactosyl)LPS alpha-1,2-glucosyltransferase [EC:2.4.1.58]
K03278	45	0	71	157	0	93	0	0	0	0	0	0	0	0	0	UDP-D-galactose:(glucosyl)LPS alpha-1,3-D-galactosyltransferase [EC:2.4.1.44]
K11022	0	0	0	0	0	0	0	0	0	0	0	0	0	0	0	structural toxin protein (hemagglutinin/hemolysin) RtxA
K12277	0	0	0	0	0	0	0	0	0	0	0	0	0	0	0	MSHA biogenesis protein MshF
K12276	0	0	0	106	77	0	0	0	0	0	0	0	0	0	0	MSHA biogenesis protein MshE
K12270	10584	4811	10476	3698	2155	40107	19360	16616	13591	465	3672	4150	29421	4113	5041	accessory secretory protein Asp3
K11058	0	0	0	0	0	0	0	0	0	0	0	0	0	0	0	enterotoxin Cpe
K12279	0	0	0	106	77	0	0	0	0	0	0	0	0	0	0	MSHA biogenesis protein MshI
K12278	0	0	0	106	77	0	0	0	0	0	0	0	0	0	0	MSHA biogenesis protein MshG
K07557	0	0	0	0	0	0	0	0	0	0	0	0	0	0	0	archaeosine tRNA-ribosyltransferase [EC:2.4.2.-]
K07550	0	0	0	0	0	0	0	0	0	0	0	0	0	0	0	benzoylsuccinyl-CoA thiolase BbsB subunit [EC:2.3.1.-]
K07552	35814	6961	30280	55187	45822	55909	20113	17221	14078	465	3786	4402	30971	36894	28755	MFS transporter, DHA1 family, bicyclomycin/chloramphenicol resistance protein
K06319	1036	56	252	662	339	449	0	28	0	0	50	0	0	0	0	spore maturation protein CgeA
K09909	3996	0	2229	6136	2968	1963	0	0	0	0	0	0	210	0	0	hypothetical protein
K09908	9399	215	6658	15239	5284	4821	0	0	0	0	0	0	370	0	0	hypothetical protein
K12051	0	0	0	0	0	0	0	0	0	0	0	0	0	0	0	ComB7 competence protein
K12050	0	0	0	0	0	0	0	0	0	0	0	0	0	0	0	ComB8 competence protein
K12057	5227	98	4528	8573	3516	2643	0	0	0	0	0	0	0	0	0	conjugal transfer pilus assembly protein TraF
K12056	5227	98	4528	8573	3560	2643	0	0	0	0	0	0	0	0	0	conjugal transfer mating pair stabilization protein TraG
K06221	11066	6215	9957	20612	9705	7134	0	0	0	0	64	252	906	31354	22513	2,5-diketo-D-gluconate reductase A [EC:1.1.1.274]
K09900	5499	98	4854	8745	3231	2902	0	0	0	0	0	0	160	0	0	hypothetical protein
K09903	32460	51643	38403	40353	41020	50143	35730	37535	32573	71535	70182	81273	32983	55877	44271	uridylate kinase [EC:2.7.4.22]
K09902	9433	215	6761	16326	7573	4924	0	0	0	0	0	0	370	0	0	hypothetical protein
K09904	7861	98	6291	12896	4811	4201	0	0	0	0	0	0	370	0	0	hypothetical protein
K09907	7861	98	6291	12896	4811	4201	0	0	0	0	0	0	370	0	0	hypothetical protein
K09906	7895	215	6394	13579	5699	4201	0	0	0	0	0	0	370	0	0	hypothetical protein
K11501	0	0	0	0	0	0	0	0	0	0	0	0	0	0	0	centromere protein I
K03234	0	0	0	0	0	0	0	0	0	0	0	0	0	0	0	elongation factor EF-2 [EC:3.6.5.3];elongation factor 2
K00773	31547	51643	38072	38848	38575	49387	35730	37535	32573	71535	70182	81273	32983	55550	44134	queuine tRNA-ribosyltransferase [EC:2.4.2.29]
K00772	1920	0	1053	6305	12953	1102	0	0	0	0	0	0	0	0	0	5'-methylthioadenosine phosphorylase [EC:2.4.2.28]
K00777	0	0	0	0	0	0	0	0	0	0	0	0	0	0	0	None
K00776	0	0	0	0	0	0	0	0	0	0	0	0	0	0	0	NAD-diphthamide ADP-ribosyltransferase [EC:2.4.2.36]
K06313	5277	841	5494	2540	2711	732	0	28	0	0	50	473	69	5426	4062	spore germination protein
K06315	1146	56	411	971	866	525	0	28	0	0	50	0	0	195	193	transcriptional regulator of the spore photoproduct lyase operon
K05574	0	0	0	0	0	0	0	0	0	0	0	0	0	0	0	NADH dehydrogenase I subunit 3 [EC:1.6.5.3];NAD(P)H-quinone oxidoreductase subunit 3 [EC:1.6.5.3]
K10201	3926	785	4944	1201	1189	169	0	0	0	0	0	473	69	4998	3723	N-acetylglucosamine transport system permease protein
K07176	0	0	0	0	0	0	0	0	0	0	0	0	0	0	0	putative serine/threonine protein kinase
K07177	6022	50522	15543	14357	18362	4207	16370	20918	18981	71069	66510	76650	3122	46086	34931	PDZ domain-containing protein
K07174	0	0	0	0	0	0	0	0	0	0	0	0	0	0	0	Mn2+-dependent serine/threonine protein kinase [EC:2.7.1.-]
K07175	8823	1479	3464	11286	8914	4005	0	28	0	0	115	252	536	32216	23130	PhoH-like ATPase
K07172	11176	43643	21789	8879	15312	40456	19057	16489	13422	465	3672	4150	29441	4209	5108	None
K07173	25673	51643	36428	30738	23305	47128	35730	37535	32573	71535	70182	81273	32983	43214	34800	S-ribosylhomocysteine lyase [EC:4.4.1.21]
K07170	26282	7062	24832	27580	23377	46894	34198	36339	31535	71535	70043	81021	32202	23497	21113	GAF domain-containing protein
K07171	33744	94649	58980	33406	52901	84635	103928	125531	105870	156433	78707	85171	61518	28046	26414	None
K07178	1779	117	597	3472	2081	863	0	0	0	0	0	0	0	0	0	RIO kinase 1 [EC:2.7.11.1]
K07179	0	0	0	0	0	0	0	0	0	0	0	0	0	0	0	RIO kinase 2 [EC:2.7.11.1]
K00195	0	0	0	0	0	0	0	0	0	0	0	0	0	0	0	acetyl-CoA decarbonylase/synthase complex subunit epsilon;carbon-monoxide dehydrogenase epsilon subunit [EC:1.2.99.2]
K00194	0	0	0	0	0	0	0	0	0	0	0	0	0	0	0	acetyl-CoA decarbonylase/synthase complex subunit delta;carbon-monoxide dehydrogenase delta subunit [EC:1.2.99.2]
K00197	0	0	0	0	0	0	0	0	0	0	0	0	0	0	0	carbon-monoxide dehydrogenase gamma subunit [EC:1.2.99.2];acetyl-CoA decarbonylase/synthase complex subunit gamma [EC:2.1.1.-]
K00196	0	0	0	0	0	0	0	0	0	0	0	0	0	0	0	carbon-monoxide dehydrogenase iron sulfur subunit
K00191	0	0	0	0	0	0	0	0	0	0	0	0	0	0	0	CO-methylating acetyl-CoA synthase [EC:2.3.1.169]
K00190	0	0	0	0	0	0	0	0	0	0	0	0	0	0	0	carbon monoxide dehydrogenase / acetyl-CoA synthase subunit beta [EC:1.2.7.4 1.2.99.2 2.3.1.169]
K00193	0	0	0	0	0	0	0	0	0	0	0	0	0	0	0	acetyl-CoA decarbonylase/synthase complex subunit beta [EC:2.3.1.-];carbon-monoxide dehydrogenase beta subunit [EC:1.2.99.2]
K00192	0	0	0	0	0	0	0	0	0	0	0	0	0	0	0	acetyl-CoA decarbonylase/synthase complex subunit alpha [EC:1.2.99.2];carbon-monoxide dehydrogenase alpha subunit [EC:1.2.99.2]
K00198	0	0	0	0	0	0	0	0	0	0	0	0	0	0	0	carbon-monoxide dehydrogenase catalytic subunit [EC:1.2.99.2]
K06405	5419	841	5627	2911	3302	800	0	28	0	0	50	473	69	5464	4087	stage V sporulation protein AC
K10109	12717	44630	21037	14951	9800	5879	14333	19302	17583	71069	66421	76871	2613	19458	15961	maltose/maltodextrin transport system permease protein
K10108	12927	45013	21403	16902	9872	6236	14333	19302	17583	71069	66421	76871	2613	19799	16154	maltose/maltodextrin transport system substrate-binding protein
K10107	1646	0	689	2059	500	890	0	0	0	0	0	0	0	0	0	capsular polysaccharide transport system permease protein
K01828	1890	2612	3455	7843	2804	2074	0	0	0	0	129	504	1072	40058	28160	None
K01829	4821	2091	6592	5061	2849	1038	0	0	0	0	64	725	605	24151	17068	protein disulfide-isomerase [EC:5.3.4.1]
K01826	12141	883	9568	12571	6959	3482	304	128	169	0	0	473	106	4998	3723	5-carboxymethyl-2-hydroxymuconate isomerase [EC:5.3.3.10]
K01825	36934	861	26601	61739	23662	18805	0	0	0	0	0	0	1320	0	0	3-hydroxyacyl-CoA dehydrogenase / enoyl-CoA hydratase / 3-hydroxybutyryl-CoA epimerase / enoyl-CoA isomerase [EC:1.1.1.35 4.2.1.17 5.1.2.3 5.3.3.8]
K01822	238	0	545	1440	793	605	0	0	0	0	0	0	0	0	0	steroid delta-isomerase [EC:5.3.3.1]
K01823	24543	50858	31930	31077	23985	48127	35730	37535	32573	71535	70182	80800	32914	50639	40314	isopentenyl-diphosphate delta-isomerase [EC:5.3.3.2]
K01820	245	0	92	422	79	373	0	0	0	0	0	0	0	156	168	None
K01821	22994	6445	17223	22967	19108	46438	35730	37535	32573	71535	70117	80548	32372	19035	17776	4-oxalocrotonate tautomerase [EC:5.3.2.-]
K00999	0	0	0	0	0	0	0	0	0	0	0	0	0	0	0	CDP-diacylglycerol--inositol 3-phosphatidyltransferase [EC:2.7.8.11]
K00998	14467	271	8484	25240	23964	7181	753	604	487	0	50	0	434	428	369	phosphatidylserine synthase [EC:2.7.8.8]
K00995	40781	53734	46386	50184	49098	53627	35730	37535	32573	71535	70246	81997	33588	92702	70810	CDP-diacylglycerol--glycerol-3-phosphate 3-phosphatidyltransferase [EC:2.7.8.5]
K00997	30876	46835	37987	36998	37652	49692	35730	37535	32573	71535	70182	81273	32983	55576	43936	holo-[acyl-carrier protein] synthase [EC:2.7.8.7]
K00996	4130	0	3396	7929	2408	2900	0	0	0	0	0	0	0	0	0	undecaprenyl-phosphate galactose phosphotransferase [EC:2.7.8.6]
K00991	17352	2515	10368	25680	15507	9132	4388	3169	4182	49961	65281	76650	3473	46212	35165	2-C-methyl-D-erythritol 4-phosphate cytidylyltransferase [EC:2.7.7.60]
K00990	12824	1521	9169	24998	21594	6702	0	0	0	0	64	252	906	20063	14080	[protein-PII] uridylyltransferase [EC:2.7.7.59]
K00992	2230	0	84	395	443	139	753	576	487	0	0	0	64	39	55	None
K11028	0	0	0	0	0	0	0	0	0	0	0	0	0	0	0	vacuolating cytotoxin
K02622	28845	45647	35924	33960	35769	47682	35730	37535	32573	71535	70117	81021	32447	24051	21454	topoisomerase IV subunit B [EC:5.99.1.-]
K02625	386	0	99	432	104	90	0	0	0	0	0	0	0	0	0	MFS transporter, MHS family, dicarboxylic acid transporter PcaT
K03564	31494	2483	26206	33604	30071	49606	20113	17221	14078	465	3786	4875	30460	41870	32402	peroxiredoxin Q/BCP [EC:1.11.1.15]
K13489	1539	0	367	2371	396	714	0	0	0	0	0	0	0	0	0	chemotaxis-related protein WspD
K13488	1539	0	367	2371	396	714	0	0	0	0	0	0	0	0	0	chemotaxis-related protein WspB
K13483	3379	117	1144	5018	3982	2099	0	0	0	0	0	0	0	0	0	xanthine dehydrogenase YagT iron-sulfur-binding subunit
K13482	6910	117	2349	9963	13949	2250	0	0	0	0	0	0	0	0	0	xanthine dehydrogenase large subunit [EC:1.17.1.4]
K13481	6910	117	2349	9963	13949	2250	0	0	0	0	0	0	0	0	0	xanthine dehydrogenase small subunit [EC:1.17.1.4]
K13480	41	0	0	64	44	0	0	0	0	0	0	0	0	0	0	xanthine dehydrogenase iron-sulfur-binding subunit
K13487	1187	0	268	1939	292	624	0	0	0	0	0	0	0	0	0	methyl-accepting chemotaxis protein WspA
K13486	1539	0	367	2371	396	714	0	0	0	0	0	0	0	0	0	chemotaxis protein methyltransferase WspC
K14680	0	0	0	0	0	0	0	0	0	0	0	0	0	0	0	RNA ligase [EC:6.5.1.3]
K14681	0	0	0	0	0	0	0	0	0	0	0	0	0	0	0	argininosuccinate lyase / amino-acid N-acetyltransferase [EC:4.3.2.1 2.3.1.1]
K14682	11752	215	6904	16715	6839	5155	0	0	0	0	0	0	370	0	0	amino-acid N-acetyltransferase [EC:2.3.1.1]
K08358	3675	98	3937	6605	2573	2049	0	0	0	0	0	0	0	0	0	tetrathionate reductase subunit B
K08357	3675	98	3937	6605	2573	2049	0	0	0	0	0	0	0	0	0	tetrathionate reductase subunit A
K08356	0	0	0	0	0	0	0	0	0	0	0	0	0	0	0	arsenite oxidase large subunit [EC:1.20.98.1]
K08355	0	0	0	0	0	0	0	0	0	0	0	0	0	0	0	arsenite oxidase small subunit [EC:1.20.98.1]
K03469	37260	56733	42439	40970	44906	50336	36483	38139	33060	71535	70168	81494	32580	41096	34116	ribonuclease HI [EC:3.1.26.4]
K03462	0	0	0	0	0	0	0	0	0	0	0	0	0	0	0	nicotinamide phosphoribosyltransferase [EC:2.4.2.12]
K03464	4076	0	739	2133	2802	1132	0	0	0	0	0	0	0	841	734	muconolactone D-isomerase [EC:5.3.3.4]
K03465	2224	1306	2603	7497	14563	1200	0	0	0	0	64	252	536	20208	14247	thymidylate synthase (FAD) [EC:2.1.1.148]
K03466	52725	50471	58426	54086	53520	94809	71708	75225	65272	143069	140414	162546	65540	111133	88145	DNA segregation ATPase FtsK/SpoIIIE, S-DNA-T family
K01648	0	0	0	0	0	0	0	0	0	0	0	0	0	0	0	ATP citrate (pro-S)-lyase [EC:2.3.3.8]
K01649	28190	1815	21950	35388	31474	49980	20362	17348	14205	465	3786	4402	30391	36872	28679	2-isopropylmalate synthase [EC:2.3.3.13]
K01643	10802	44982	21628	21927	10808	7361	29434	39387	34501	92178	67700	76398	3292	13794	11720	citrate lyase subunit alpha / citrate CoA-transferase [EC:4.1.3.6 2.8.3.10];citrate lyase subunit alpha [EC:4.1.3.6]
K01640	12343	958	6901	11235	10413	3832	753	604	487	0	50	473	133	5753	4229	hydroxymethylglutaryl-CoA lyase [EC:4.1.3.4]
K01641	19003	7703	17913	12040	13959	41544	34977	36930	32085	71535	70067	81494	31986	26494	23620	hydroxymethylglutaryl-CoA synthase [EC:2.3.3.10]
K01646	3011	841	3630	6123	3226	2471	15617	20314	18494	71069	66396	76398	2677	13452	11527	citrate lyase subunit gamma [EC:4.1.3.6]
K01647	42658	4686	34910	45350	38505	54241	20866	17853	14566	465	3951	5599	31339	67775	50879	citrate synthase [EC:2.3.3.1]
K01644	28486	45197	28639	40982	27896	18385	29434	39387	34501	92178	67700	76398	3662	60725	46626	citrate lyase subunit beta [EC:4.1.3.6];citrate lyase subunit beta / citryl-CoA lyase [EC:4.1.3.6 4.1.3.34]
K02597	337	0	765	1722	116	713	0	0	0	0	0	0	0	0	0	nitrogen fixation protein NifZ
K02626	0	0	0	0	0	0	0	0	0	0	0	0	0	0	0	arginine decarboxylase [EC:4.1.1.19]
K02595	0	0	0	0	64	0	0	0	0	0	0	0	0	0	0	nitrogen fixation protein NifW
K02594	337	0	765	1589	116	618	0	0	0	0	0	0	0	0	0	homocitrate synthase NifV
K02593	337	0	765	1589	116	618	0	0	0	0	0	0	0	0	0	nitrogen fixation protein NifT
K02592	337	0	765	1589	116	618	0	0	0	0	0	0	0	0	0	nitrogenase molybdenum-iron protein NifN
K02591	337	0	765	1589	180	618	0	0	0	0	0	0	0	0	0	nitrogenase molybdenum-iron protein beta chain [EC:1.18.6.1]
K02590	0	0	0	0	0	0	0	0	0	0	0	0	0	0	0	nitrogen regulatory protein PII 2
K02598	1631	56	1180	2854	1190	1207	0	28	0	0	50	0	0	252	236	nitrite transporter NirC
K02849	7861	98	6291	12896	4811	4201	0	0	0	0	0	0	370	0	0	heptosyltransferase III [EC:2.4.-.-]
K14061	11674	294	11319	19532	8217	5882	0	0	0	0	0	0	319	0	0	universal stress protein F
K14062	6201	98	4854	10450	4065	2902	0	0	0	0	0	0	160	0	0	outer membrane protein N
K14063	589	0	545	2075	439	415	0	0	0	0	0	0	0	0	0	AraC family transcriptional regulator, positive regulator of tynA and feaB
K14064	1998	0	1163	3457	937	986	0	0	0	0	0	0	0	0	0	universal stress protein C
K14065	0	0	0	0	44	0	0	0	0	0	0	0	0	0	0	universal stress protein D
K14067	42	0	0	146	0	86	0	0	0	0	0	0	0	0	0	malate-CoA ligase subunit beta [EC:6.2.1.9]
K02841	11718	98	6801	15882	5284	5155	0	0	0	0	0	0	370	0	0	heptosyltransferase I [EC:2.4.-.-]
K02840	1824	744	1708	5637	9808	1132	0	0	0	0	0	0	0	0	0	UDP-D-galactose:(glucosyl)LPS alpha-1,6-D-galactosyltransferase [EC:2.4.1.-]
K02843	11718	215	6801	16003	5511	5061	0	0	0	0	0	0	370	0	0	heptosyltransferase II [EC:2.4.-.-]
K02844	9622	98	6801	15643	5207	5061	0	0	0	0	0	0	370	0	0	UDP-glucose:(heptosyl)LPS alpha-1,3-glucosyltransferase [EC:2.4.1.-]
K02847	6325	98	5199	10547	4435	3308	0	0	0	0	0	0	370	0	0	O-antigen ligase [EC:6.-.-.-]
K02846	3861	0	2479	6578	2032	2127	0	0	0	0	0	0	0	0	0	N-methyl-L-tryptophan oxidase [EC:1.5.3.-]
K02102	1326	56	440	1000	874	534	0	28	0	0	50	0	0	252	236	arabinose operon protein AraM
K09758	299	136	2463	7382	23075	312	12285	17877	14969	21108	1230	0	0	0	0	aspartate 4-decarboxylase [EC:4.1.1.12]
K06039	5809	98	4854	9533	3670	2902	0	0	0	0	0	0	160	0	0	uncharacterized protein involved in oxidation of intracellular sulfur
K06034	42	0	0	0	0	86	0	0	0	0	0	0	0	0	0	sulfopyruvate decarboxylase subunit alpha [EC:4.1.1.79]
K06036	0	0	0	0	0	0	0	0	0	0	0	0	0	0	0	None
K06037	0	0	0	0	0	0	0	0	0	0	0	0	0	0	0	None
K06032	0	0	0	0	0	0	0	0	0	0	0	0	0	0	0	None
K01581	11459	43223	18055	21658	18833	5891	0	0	0	0	0	0	426	0	0	ornithine decarboxylase [EC:4.1.1.17]
K02702	0	0	0	0	0	0	0	0	0	0	0	0	0	0	0	photosystem I 4.8kDa protein
K02659	3668	0	471	3459	3550	817	0	0	0	0	0	0	0	0	0	twitching motility protein PilI
K13490	1200	0	293	1974	298	611	0	0	0	0	0	0	0	0	0	two-component system, chemotaxis family, sensor histidine kinase and response regulator WspE
K13491	1539	0	367	2371	396	714	0	0	0	0	0	0	0	0	0	two-component system, chemotaxis family, response regulator WspF [EC:3.1.1.61]
K03644	27568	1698	21305	32399	29306	49335	20113	17221	14078	465	3786	4402	30391	36872	28679	lipoic acid synthetase [EC:2.8.1.8]
K03645	7861	98	6291	12896	4811	4201	0	0	0	0	0	0	370	0	0	negative modulator of initiation of replication
K03646	10945	215	6649	15717	7781	4917	0	0	0	0	0	0	370	0	0	colicin import membrane protein
K03647	23398	50995	33267	32629	32052	47905	48847	56092	48092	92643	71486	80800	33039	50493	40377	protein involved in ribonucleotide reduction
K03640	11928	215	7515	21033	19859	5671	0	0	0	0	0	0	370	0	0	peptidoglycan-associated lipoprotein
K03641	11928	215	7515	20778	19115	5671	0	0	0	0	0	0	370	0	0	TolB protein
K03642	14973	332	8667	27267	31265	6874	0	0	0	0	0	0	370	0	0	rare lipoprotein A
K03643	12027	215	7736	21144	19166	5875	0	0	0	0	0	0	370	0	0	LPS-assembly lipoprotein
K03648	28534	50858	32848	35952	29078	49974	35730	37535	32573	71535	70182	80800	32914	50880	40548	uracil-DNA glycosylase [EC:3.2.2.-];uracil-DNA glycosylase [EC:3.2.2.27]
K03649	11103	2091	9888	14001	6400	4538	753	576	487	0	64	725	879	24190	17124	TDG/mug DNA glycosylase family protein [EC:3.2.2.-]
K06694	0	0	0	0	0	0	0	0	0	0	0	0	0	0	0	26S proteasome non-ATPase regulatory subunit 10
K11814	1146	56	343	730	418	495	0	28	0	0	50	0	0	156	168	multidrug resistance protein EbrA
K12428	895	1306	1807	3908	1908	1030	0	0	0	0	64	252	536	20208	14247	fatty acid CoA ligase FadD32
K12429	0	0	0	0	108	190	0	0	0	0	0	0	0	0	0	fatty acid CoA ligase FadD36
K12422	0	0	0	0	0	0	0	0	0	0	0	0	0	0	0	long chain fatty acid CoA ligase FadD10 [EC:6.2.1.-]
K12423	0	0	0	0	0	0	0	0	0	0	0	0	0	0	0	fatty acid CoA ligase FadD21
K12420	0	0	0	0	0	0	0	0	0	0	0	0	0	0	0	ketoreductase [EC:1.1.1.-];ketoacyl reductase [EC:1.3.1.-]
K12421	0	0	0	0	108	190	0	0	0	0	0	0	0	0	0	fatty acid CoA ligase FadD9
K12426	0	0	0	0	0	0	0	0	0	0	0	0	0	0	0	long chain fatty acid CoA FadD26
K12427	0	0	0	0	0	0	0	0	0	0	0	0	0	0	0	fatty acid CoA ligase FadD28
K12424	0	0	0	0	0	0	0	0	0	0	0	0	0	0	0	fatty acid CoA ligase FadD22
K12425	0	0	0	0	0	0	0	0	0	0	0	0	0	0	0	fatty acid CoA ligase FadD23
K07349	11481	196	10799	20088	6778	6635	0	0	0	0	0	0	319	0	0	minor fimbrial subunit
K07348	4776	98	4236	9038	3732	2331	0	0	0	0	0	0	160	0	0	minor fimbrial subunit
K05380	0	0	0	0	0	0	0	0	0	0	0	0	0	0	0	phycoerythrin-associated linker protein
K07345	38132	588	29546	61065	24919	18088	0	0	0	0	0	0	638	0	0	major type 1 subunit fimbrin (pilin)
K07344	177	0	612	3555	10540	413	0	0	0	0	0	0	0	0	0	type IV secretion system protein TrbL
K07347	41466	588	33136	68474	26431	21036	0	0	0	0	0	0	638	0	0	outer membrane usher protein
K07346	17879	294	15198	31843	14508	9705	0	0	0	0	0	0	529	0	0	fimbrial chaperone protein
K07341	7630	5061	8246	15023	16959	4106	24571	35754	29938	42217	2459	0	370	11505	8581	death on curing protein
K07340	8029	98	6394	14078	6610	4631	0	0	0	0	0	0	370	0	0	hypothetical protein
K07343	12628	609	7227	16792	6869	5367	0	0	0	0	0	0	580	0	0	DNA transformation protein and related proteins
K07342	0	0	0	0	0	0	0	0	0	0	0	0	0	0	0	protein transport protein SEC61 subunit gamma and related proteins
K06968	9399	215	7270	19163	17435	4924	0	0	0	0	0	0	370	0	0	ribosomal RNA large subunit methyltransferase M [EC:2.1.1.-]
K06969	27084	2303	21310	24578	12976	46299	35730	37535	32573	71535	70117	81021	32021	24051	21454	putative SAM-dependent methyltransferase;ribosomal RNA large subunit methyltransferase I [EC:2.1.1.-]
K06962	16917	45431	28032	10541	7944	42011	35730	37535	32573	71535	70117	81021	32077	24051	21454	None
K06963	0	0	0	0	0	0	0	0	0	0	0	0	0	0	0	;tRNA acetyltransferase TAN1
K06960	9053	45311	18759	11583	17079	3460	16370	20918	18981	71069	66446	76871	2656	31052	24530	None
K06961	0	0	0	0	0	0	0	0	0	0	0	0	0	0	0	ribosomal RNA assembly protein
K06966	48732	52380	49778	57422	49235	94191	54786	54023	45994	72000	73918	85202	62834	74948	59662	None
K06967	18104	50122	28752	15005	16520	42616	35730	37535	32573	71535	70117	81021	32077	24013	21429	;tRNA (adenine-N(1)-)-methyltransferase [EC:2.1.1.36]
K06964	0	0	0	0	0	0	0	0	0	0	0	0	0	0	0	None
K06965	0	0	0	0	0	0	0	0	0	0	0	0	0	0	0	protein pelota
K08995	4395	0	1862	10189	15239	2093	0	0	0	0	0	0	0	0	0	putative membrane protein
K08994	9826	98	6817	19583	20378	4798	0	0	0	0	0	0	0	0	0	putative membrane protein
K08997	2643	117	1937	4896	2050	1589	0	0	0	0	0	0	210	0	0	hypothetical protein
K08996	5724	43501	15838	13508	13750	3534	304	128	169	0	0	0	303	0	0	putative membrane protein
K08990	8037	215	6291	13754	4876	4614	0	0	0	0	0	0	370	0	0	putative membrane protein
K08993	11495	98	6658	15134	5207	4821	0	0	0	0	0	0	370	0	0	putative membrane protein
K08992	7895	98	6351	13144	5854	4201	0	0	0	0	0	0	370	0	0	putative membrane protein
K08999	3615	1306	2405	6255	4589	2385	0	0	0	0	64	252	536	31682	22650	hypothetical protein
K08998	29395	3924	25650	31929	27232	48773	23444	19658	17604	50426	68952	81273	32927	56034	44439	hypothetical protein
K08344	5349	98	4484	8507	3085	2527	0	0	0	0	0	0	0	0	0	suppressor for copper-sensitivity B
K08345	654	0	545	2174	561	415	0	0	0	0	0	0	0	0	0	nitrate reductase 2, alpha subunit [EC:1.7.99.4]
K08346	654	0	545	2174	561	415	0	0	0	0	0	0	0	0	0	nitrate reductase 2, beta subunit [EC:1.7.99.4]
K14940	0	0	0	0	0	0	0	0	0	0	0	0	0	0	0	gamma-F420-2:alpha-L-glutamate ligase [EC:6.3.2.32]
K02724	0	0	0	0	0	0	0	0	0	0	0	0	0	0	0	photosystem II PsbZ protein
K08349	887	0	737	2574	608	666	0	0	0	0	0	0	210	0	0	formate dehydrogenase-N, beta subunit [EC:1.2.1.2]
K11815	1146	56	343	730	418	495	0	28	0	0	50	0	0	156	168	multidrug resistance protein EbrB
K05929	0	0	0	0	0	0	0	0	0	0	0	0	0	0	0	phosphoethanolamine N-methyltransferase [EC:2.1.1.103]
K05928	56	0	139	132	0	113	0	0	0	0	0	0	0	0	0	tocopherol O-methyltransferase [EC:2.1.1.95]
K05927	0	0	0	0	0	0	0	0	0	0	0	0	0	0	0	quinone-reactive Ni/Fe-hydrogenase small subunit [EC:1.12.5.1]
K05924	0	511	0	222	599	0	0	0	0	0	0	0	0	0	0	None
K05922	0	0	0	0	0	0	0	0	0	0	0	0	0	0	0	quinone-reactive Ni/Fe-hydrogenase large subunit [EC:1.12.5.1]
K05921	29421	3336	30143	27542	14451	7172	0	0	0	0	0	1891	595	20050	14892	5-oxopent-3-ene-1,2,5-tricarboxylate decarboxylase / 2-hydroxyhepta-2,4-diene-1,7-dioate isomerase [EC:4.1.1.68 5.3.3.-]
K00349	3940	215	3927	7968	3093	1956	0	0	0	0	0	0	0	0	0	Na+-transporting NADH:ubiquinone oxidoreductase subunit D [EC:1.6.5.-]
K00698	0	0	0	0	0	0	0	0	0	0	0	0	0	0	0	chitin synthase [EC:2.4.1.16]
K00340	12841	215	7761	22078	22129	6648	0	0	0	0	0	0	370	366	162	NADH-quinone oxidoreductase subunit K [EC:1.6.5.3];NADH dehydrogenase I subunit K [EC:1.6.5.3]
K00341	12883	215	7761	22078	22129	6734	0	0	0	0	0	0	370	366	162	NADH dehydrogenase I subunit L [EC:1.6.5.3];NADH-quinone oxidoreductase subunit L [EC:1.6.5.3]
K00690	3747	374	3214	6619	3546	1885	13871	19134	16006	21108	1304	0	189	0	0	sucrose phosphorylase [EC:2.4.1.7]
K00343	12883	215	7761	22078	22129	6734	0	0	0	0	0	0	370	366	162	NADH dehydrogenase I subunit N [EC:1.6.5.3];NADH-quinone oxidoreductase subunit N [EC:1.6.5.3]
K00344	33202	4517	24180	46519	47471	14758	753	576	487	0	129	1449	1644	74395	53855	NADPH2:quinone reductase [EC:1.6.5.5]
K00697	10008	1423	7182	20764	21776	6357	0	0	0	0	64	252	536	31826	22817	alpha,alpha-trehalose-phosphate synthase (UDP-forming) [EC:2.4.1.15]
K00346	3940	215	3927	7968	3093	1956	0	0	0	0	0	0	0	0	0	Na+-transporting NADH:ubiquinone oxidoreductase subunit A [EC:1.6.5.-]
K00347	3940	215	3927	7968	3093	1956	0	0	0	0	0	0	0	0	0	Na+-transporting NADH:ubiquinone oxidoreductase subunit B [EC:1.6.5.-]
K09116	0	0	0	0	0	0	0	0	0	0	0	0	0	0	0	hypothetical protein
K09117	10670	51307	20841	20246	31646	4628	15617	20342	18494	71069	66510	77123	3128	39610	29999	hypothetical protein
K05337	16950	1292	18102	7996	7480	42688	35730	37535	32573	71535	70117	81021	32021	23592	21180	ferredoxin
K09118	7541	2091	7348	7249	6338	2744	0	0	0	0	64	725	605	36824	26539	hypothetical protein
K09119	0	0	0	0	0	0	0	0	0	0	0	0	0	0	0	hypothetical protein
K02106	7338	902	5898	5421	3862	1542	753	576	487	0	0	473	133	5269	3923	short-chain fatty acids transporter
K05823	5324	49424	17203	6464	13088	925	13038	18481	15456	21108	1280	473	189	5426	4092	N-acetyldiaminopimelate deacetylase [EC:3.5.1.47]
K05820	19231	1724	17045	20072	9227	6133	0	28	0	0	50	946	508	10267	7616	MFS transporter, PPP family, 3-phenylpropionic acid transporter
K05826	0	0	0	0	0	0	0	0	0	0	0	0	0	0	0	lysine biosynthesis protein LysW
K05827	0	0	0	0	0	0	0	0	0	0	0	0	0	0	0	lysine biosynthesis protein LysX
K02100	2927	56	1415	3957	1198	1435	0	28	0	0	50	0	0	0	0	MFS transporter, SP family, arabinose:H+ symporter
K02101	1036	56	252	662	339	449	0	28	0	0	50	0	0	0	0	arabinose operon protein AraL
K00524	0	0	0	0	0	0	0	0	0	0	0	0	0	0	0	ribonucleotide reductase, class II [EC:1.17.4.1]
K00525	45778	53027	50036	59704	57070	54880	36483	38111	33060	71535	70182	81746	33486	61584	48433	ribonucleoside-diphosphate reductase alpha chain [EC:1.17.4.1]
K00526	41174	53164	46798	59381	55597	55288	35730	37535	32573	71535	70246	81525	33888	76047	58493	ribonucleoside-diphosphate reductase beta chain [EC:1.17.4.1]
K00527	22315	87580	39566	25639	21242	45870	34977	36930	32085	71535	70067	80548	32370	18850	17531	ribonucleoside-triphosphate reductase [EC:1.17.4.2]
K00520	2511	1423	2439	6709	7261	2049	1506	1152	974	0	64	252	664	20034	14165	mercuric reductase [EC:1.16.1.1]
K00522	0	0	0	0	0	0	0	0	0	0	0	0	0	0	0	ferritin heavy chain [EC:1.16.3.1]
K00523	3857	117	510	3665	1140	1142	0	0	0	0	0	0	0	0	0	CDP-4-dehydro-6-deoxyglucose reductase [EC:1.17.1.1]
K02451	425	0	666	1571	124	573	0	0	0	0	0	0	210	0	0	general secretion pathway protein B
K00528	22749	2443	17183	32495	28659	10458	12285	17877	14969	21108	1294	725	975	37724	27274	ferredoxin--NADP+ reductase [EC:1.18.1.2]
K00529	5867	117	2263	6496	5457	4964	0	0	0	0	0	0	0	985	901	ferredoxin--NAD+ reductase [EC:1.18.1.3]
K00025	0	0	0	0	0	0	0	0	0	0	0	0	0	0	0	malate dehydrogenase [EC:1.1.1.37]
K14215	0	0	0	0	0	0	0	0	0	0	0	0	0	0	0	trans,polycis-decaprenyl diphosphate synthase [EC:2.5.1.86]
K14213	0	0	0	0	0	0	0	0	0	0	0	0	0	0	0	Xaa-Pro dipeptidase [EC:3.4.13.9]
K03453	11701	3041	12319	21620	13451	6674	1057	732	657	0	179	504	1213	53832	37976	bile acid:Na+ symporter, BASS family
K00796	33290	9247	29304	40599	41280	50057	32399	35098	29047	21574	5080	5126	30996	62186	46655	dihydropteroate synthase [EC:2.5.1.15]
K05339	11942	43836	22005	5761	5811	40764	31646	34521	28560	21574	4951	4150	29478	4775	5662	holin-like protein LrgB
K00027	32000	51016	37638	32634	21401	51332	37262	38814	33610	71535	70343	81021	32636	25744	22660	malate dehydrogenase (oxaloacetate-decarboxylating) [EC:1.1.1.38]
K00794	34680	7684	27835	42769	41419	50931	20113	17221	14078	465	3786	4875	30460	41870	32402	6,7-dimethyl-8-ribityllumazine synthase [EC:2.5.1.78];riboflavin synthase beta chain [EC:2.5.1.-]
K00793	30982	7684	26350	36494	38592	49078	20113	17221	14078	465	3786	4875	30460	30579	23969	riboflavin synthase [EC:2.5.1.9];riboflavin synthase alpha chain [EC:2.5.1.9]
K01347	0	0	0	0	0	0	0	0	0	0	0	0	0	0	0	IgA-specific serine endopeptidase [EC:3.4.21.72]
K01346	0	0	0	0	0	0	0	0	0	0	0	0	0	0	0	pancreatic elastase II [EC:3.4.21.71]
K01344	0	0	0	0	0	0	0	0	0	0	0	0	0	0	0	protein C (activated) [EC:3.4.21.69]
K01343	0	0	0	0	0	0	0	0	0	0	0	0	0	0	0	tissue plasminogen activator [EC:3.4.21.68]
K00791	32460	51643	38403	40353	41432	50143	35730	37535	32573	71535	70182	81273	32983	55877	44271	tRNA dimethylallyltransferase [EC:2.5.1.75]
K01340	0	0	0	0	0	0	0	0	0	0	0	0	0	0	0	tryptase [EC:3.4.21.59]
K00790	50715	54183	57168	53659	57135	92753	71460	75069	65145	143069	140299	162294	65004	79929	65725	UDP-N-acetylglucosamine 1-carboxyvinyltransferase [EC:2.5.1.7]
K02694	0	0	0	0	0	0	0	0	0	0	0	0	0	0	0	photosystem I subunit III
K02696	0	0	0	0	0	0	0	0	0	0	0	0	0	0	0	photosystem I subunit VIII
K02697	0	0	0	0	0	0	0	0	0	0	0	0	0	0	0	photosystem I subunit IX
K02690	0	0	0	0	0	0	0	0	0	0	0	0	0	0	0	photosystem I core protein Ib;photosystem I P700 chlorophyll a apoprotein A2
K02691	0	0	0	0	0	0	0	0	0	0	0	0	0	0	0	photosystem I subunit VII
K02692	0	0	0	0	0	0	0	0	0	0	0	0	0	0	0	photosystem I subunit II
K02693	0	0	0	0	0	0	0	0	0	0	0	0	0	0	0	photosystem I subunit IV
K02698	0	0	0	0	0	0	0	0	0	0	0	0	0	0	0	photosystem I subunit X
K02699	0	0	0	0	0	0	0	0	0	0	0	0	0	0	0	photosystem I subunit XI
K00836	7514	117	3244	11676	5389	3916	0	0	0	0	0	0	210	580	372	diaminobutyrate-2-oxoglutarate transaminase [EC:2.6.1.76]
K00837	7715	43520	11619	5544	5378	1893	753	576	487	0	0	0	120	332	302	None
K00835	7971	98	6443	13168	5354	4247	0	0	0	0	0	0	370	156	168	valine--pyruvate aminotransferase [EC:2.6.1.66]
K00832	12939	215	7172	19224	9147	5788	0	0	0	0	0	0	370	0	0	aromatic-amino-acid transaminase [EC:2.6.1.57]
K00833	24828	392	18688	26061	24442	46397	19305	16644	13548	465	3722	4150	29754	5333	6011	adenosylmethionine-8-amino-7-oxononanoate aminotransferase [EC:2.6.1.62]
K00830	1120	0	514	2433	2139	1500	0	0	0	0	0	0	0	11291	8433	alanine-glyoxylate transaminase / serine-glyoxylate transaminase / serine-pyruvate transaminase [EC:2.6.1.44 2.6.1.45 2.6.1.51]
K00831	17269	2825	11388	34049	35776	9267	0	28	0	0	115	252	906	32537	23348	phosphoserine aminotransferase [EC:2.6.1.52]
K00839	14596	313	14935	14135	17599	43046	32399	35098	29047	21574	4951	4150	29696	4870	5759	aminotransferase [EC:2.6.1.-]
K04335	555	0	71	1228	517	232	0	0	0	0	0	0	0	0	0	minor curlin subunit
K04334	421	0	71	1044	561	93	0	0	0	0	0	0	0	0	0	major curlin subunit
K01120	0	631	0	625	1134	94	0	0	0	0	0	0	0	0	0	3',5'-cyclic-nucleotide phosphodiesterase [EC:3.1.4.17]
K01126	100356	55700	98187	86922	78613	221030	145562	145748	123344	165574	152668	174744	154033	117696	99981	glycerophosphoryl diester phosphodiesterase [EC:3.1.4.46]
K04333	740	0	616	2396	561	508	0	0	0	0	0	0	0	0	0	LuxR family transcriptional regulator, csgAB operon transcriptional regulatory protein
K01129	15627	1658	11069	26639	23524	8125	13871	19134	16006	21108	1369	252	1095	31826	22817	dGTPase [EC:3.1.5.1]
K01128	0	0	0	82	560	0	0	0	0	0	0	0	0	0	0	None
K04339	0	0	0	0	0	0	0	0	0	0	0	0	0	0	0	scyllo-inosamine 4-kinase [EC:2.7.1.65]
K04338	463	0	71	1403	561	179	0	0	0	0	0	0	0	0	0	curli production assembly/transport component CsgF
K02470	35180	56334	39076	42797	44239	51573	35730	37535	32573	71535	70182	81273	32983	67496	52841	DNA gyrase subunit B [EC:5.99.1.3]
K02471	8362	98	5886	16679	24735	4266	0	0	0	0	0	0	580	0	0	putative ATP-binding cassette transporter
K02472	9620	1660	12757	17317	6920	5300	248	128	126	0	64	252	946	32571	22966	UDP-N-acetyl-D-mannosaminuronic acid dehydrogenase [EC:1.1.1.-]
K02473	0	0	0	0	0	0	0	0	0	0	0	0	0	0	0	UDP-N-acetylglucosamine 4-epimerase [EC:5.1.3.7]
K02474	10841	121	10670	5652	5184	40326	19810	17065	13909	465	3672	4150	29449	4871	5697	UDP-N-acetyl-D-galactosamine dehydrogenase [EC:1.1.1.-]
K02475	2977	1560	3289	5163	3343	1657	12285	17877	14969	21108	1294	252	536	31442	22681	two-component system, CitB family, response regulator
K02476	3119	1560	3385	5434	3798	1696	12285	17877	14969	21108	1294	252	536	31442	22681	two-component system, CitB family, sensor kinase [EC:2.7.13.3]
K02477	10138	98	7547	17145	9224	5493	0	0	0	0	0	0	580	39	25	two-component system, LytT family, response regulator
K02478	9783	98	7591	16329	6555	5611	0	0	0	0	0	0	370	0	0	two-component system, LytT family, sensor kinase [EC:2.7.13.3]
K02479	3693	168	1055	2729	2059	1624	248	212	126	0	151	0	0	392	415	two-component system, NarL family, response regulator
K09019	7837	0	3993	13005	16561	3676	0	0	0	0	0	0	0	11291	8433	putative NADH dehydrogenase/NAD(P)H nitroreductase RutE [EC:1.-.-.-]
K01267	4732	1423	2772	8461	3774	2815	0	0	0	0	64	252	536	19491	13483	aspartyl aminopeptidase [EC:3.4.11.21]
K13074	0	0	0	0	0	0	0	0	0	0	0	0	0	0	0	biflaviolin synthase [EC:1.14.21.7]
K13075	0	0	0	0	0	0	0	0	0	0	0	0	0	0	0	N-acyl homoserine lactone hydrolase [EC:3.1.1.81]
K11441	339	0	74	398	97	103	0	0	0	0	0	0	0	0	0	dehydrogluconokinase [EC:2.7.1.13]
K14055	7861	98	6291	12896	4811	4201	0	0	0	0	0	0	370	0	0	universal stress protein E
K13299	0	0	0	0	0	0	0	0	0	0	0	0	0	0	0	glutathione S-transferase kappa 1 [EC:2.5.1.18]
K13292	28963	2891	27126	34810	35799	48003	48015	55412	47542	92643	71347	81021	32391	24051	21454	phosphatidylglycerol:prolipoprotein diacylglycerol transferase [EC:2.-.-.-]
K14057	887	0	995	2744	654	759	0	0	0	0	0	0	0	0	0	LysR family transcriptional regulator, regulator of abg operon
K14056	3355	0	2308	5289	1431	1932	0	0	0	0	0	0	0	0	0	HTH-type transcriptional regulator, repressor for puuD
K02856	2524	0	1735	4432	1700	1487	0	0	0	0	0	0	210	0	0	L-rhamnose-H+ transport protein
K02585	337	0	765	1589	116	618	0	0	0	0	0	0	0	0	0	nitrogen fixation protein NifB
K12211	0	0	0	0	0	0	0	0	0	0	0	0	0	0	0	intracellular multiplication protein IcmG
K12210	0	0	0	0	0	0	0	0	0	0	0	0	0	0	0	intracellular multiplication protein IcmF
K12213	0	0	0	0	60	0	0	0	0	0	0	0	0	0	0	intracellular multiplication protein IcmK
K12212	0	0	0	0	0	0	0	0	0	0	0	0	0	0	0	intracellular multiplication protein IcmJ
K12215	0	0	0	0	0	0	0	0	0	0	0	0	0	0	0	intracellular multiplication protein IcmM
K02854	2524	0	1735	4432	1199	1487	0	0	0	0	0	0	210	0	0	AraC family transcriptional regulator, L-rhamnose operon transcriptional activator RhaR
K12217	0	0	612	2974	10342	0	0	0	0	0	0	0	0	0	0	intracellular multiplication protein IcmO
K12216	0	0	0	0	0	0	0	0	0	0	0	0	0	0	0	intracellular multiplication protein IcmN
K12219	0	0	0	0	0	0	0	0	0	0	0	0	0	0	0	intracellular multiplication protein IcmQ
K12218	0	0	612	2974	10342	0	0	0	0	0	0	0	0	0	0	intracellular multiplication protein IcmP
K02855	2762	0	2280	5655	1199	1902	0	0	0	0	0	0	210	0	0	AraC family transcriptional regulator, L-rhamnose operon regulatory protein RhaS
K08692	42	0	0	146	0	86	0	0	0	0	0	0	0	0	0	malate-CoA ligase subunit alpha [EC:6.2.1.9]
K08693	111	136	1158	214	199	46	12285	17877	14969	21108	1230	0	0	156	168	3'-nucleotidase [EC:3.1.3.6]
K08690	0	0	0	112	490	190	0	0	0	0	0	0	0	0	0	cis-2,3-dihydrobiphenyl-2,3-diol dehydrogenase [EC:1.3.1.56]
K08691	84	0	0	0	0	172	0	0	0	0	0	0	0	0	0	malyl-CoA lyase [EC:4.1.3.24]
K08696	0	0	0	0	0	0	0	0	0	0	0	0	0	0	0	carbon dioxide concentrating mechanism protein CcmK
K08697	0	0	0	0	0	0	0	0	0	0	0	0	0	0	0	carbon dioxide concentrating mechanism protein CcmL
K11748	7861	98	6291	12896	4811	4201	0	0	0	0	0	0	370	0	0	glutathione-regulated potassium-efflux system ancillary protein KefG
K11749	28845	50337	35999	34305	35980	47758	35730	37535	32573	71535	70117	81021	32447	24051	21454	regulator of sigma E protease [EC:3.4.24.-]
K11746	4093	0	1206	3578	1317	986	0	0	0	0	0	0	0	0	0	glutathione-regulated potassium-efflux system ancillary protein KefF
K11747	9258	98	6705	16579	9172	5350	0	0	0	0	0	0	370	0	0	glutathione-regulated potassium-efflux system protein KefB
K11744	993	0	995	2907	776	759	0	0	0	0	0	0	0	0	0	AI-2 transport protein TqsA
K11745	4093	0	1163	3846	1682	1080	0	0	0	0	0	0	0	0	0	glutathione-regulated potassium-efflux system ancillary protein KefC
K11742	7574	98	5949	12288	4713	3840	0	0	0	0	0	0	160	0	0	spermidine export protein MdtI
K11743	7574	98	5949	12288	4713	3840	0	0	0	0	0	0	160	0	0	spermidine export protein MdtJ
K11740	889	0	194	1584	576	427	0	0	0	0	0	0	0	0	0	bacteriophage N4 adsorption protein B
K11741	42984	23399	42754	34914	23980	88967	64493	70095	57925	43147	10017	9497	59768	50862	41187	quaternary ammonium compound-resistance protein SugE
K13920	324	0	616	1444	283	508	0	0	0	0	0	0	0	0	0	propanediol dehydratase small subunit [EC:4.2.1.28]
K13921	324	0	616	1444	283	508	0	0	0	0	0	0	0	0	0	1-propanol dehydrogenase
K13922	324	0	616	1492	419	508	0	0	0	0	0	0	0	39	25	propionaldehyde dehydrogenase
K13923	324	0	616	1444	283	508	0	0	0	0	0	0	0	0	0	phosphotransacylase
K13924	1187	0	408	2425	2403	1035	0	0	0	0	0	0	0	0	0	two-component system, chemotaxis family, CheB/CheR fusion protein [EC:2.1.1.80 3.1.1.61]
K13925	0	0	83	0	0	0	1532	1196	1038	0	75	0	189	0	0	plasmin and fibronectin-binding protein A
K13926	5806	215	5215	13085	14247	3271	0	0	0	0	0	0	160	0	0	ribosome-dependent ATPase
K13927	47	42892	10063	613	1672	0	0	0	0	0	0	0	56	0	0	holo-ACP synthase / triphosphoribosyl-dephospho-CoA synthase [EC:2.7.7.61 2.7.8.25]
K13928	4666	0	1476	5470	1933	1471	0	0	0	0	0	0	0	0	0	LysR family transcriptional regulator, malonate utilization transcriptional regulator
K13929	4708	0	1513	5912	2847	1681	0	0	0	0	0	0	0	0	0	malonate decarboxylase alpha subunit [EC:2.3.1.187]
K09923	8551	98	6464	13725	5013	4394	0	0	0	0	0	0	370	0	0	hypothetical protein
K09922	3707	98	3484	6429	4584	2223	0	0	0	0	0	0	210	0	0	hypothetical protein
K06201	13928	51229	25318	24047	13787	7338	15617	20314	18494	71069	66460	77123	3497	38392	29242	copper homeostasis protein
K06200	16452	1577	9620	23767	14898	7950	753	604	487	0	115	252	970	32109	23018	carbon starvation protein
K06207	32460	51643	38403	40353	41020	50143	35730	37535	32573	71535	70182	81273	32983	55877	44271	GTP-binding protein
K06206	9919	472	7952	17079	7036	5445	12285	17877	14969	21108	1230	0	370	96	67	sugar fermentation stimulation protein A
K06205	9399	98	6658	15134	5315	5011	0	0	0	0	0	0	370	0	0	MioC protein
K09924	3853	0	367	2887	1007	1119	0	0	0	0	0	0	0	0	0	hypothetical protein
K09929	414	0	74	587	142	206	0	0	0	0	0	0	0	0	0	hypothetical protein
K06208	1351	56	634	1397	1752	563	753	604	487	0	50	0	64	428	369	chorismate mutase [EC:5.4.99.5]
K00759	32371	52274	38053	40016	40440	49790	35730	37535	32573	71535	70182	81273	32983	55877	44271	adenine phosphoribosyltransferase [EC:2.4.2.7]
K00758	12796	215	6903	15996	9028	6046	0	0	0	0	0	0	370	11618	8570	thymidine phosphorylase [EC:2.4.2.4]
K00752	0	0	0	238	875	0	0	0	0	0	0	0	0	0	0	hyaluronan synthase [EC:2.4.1.212]
K00757	8184	98	6990	14757	5694	4709	1532	1196	1038	0	75	0	559	0	0	uridine phosphorylase [EC:2.4.2.3]
K00756	16660	1412	17476	8163	6873	41654	34198	36339	31535	71535	70043	81021	31832	23710	21261	pyrimidine-nucleoside phosphorylase [EC:2.4.2.2]
K00754	2497	46332	13726	12397	24869	2285	15617	20314	18494	71069	66396	76398	2523	27187	21868	None
K06001	0	0	256	456	1490	190	0	0	0	0	0	0	0	0	0	tryptophan synthase beta chain [EC:4.2.1.20]
K05557	0	0	0	0	0	0	0	0	0	0	0	0	0	0	0	MFS transporter, DHA2 family, integral membrane protein
K09766	0	0	151	455	1053	30	753	576	487	0	0	0	64	39	55	hypothetical protein
K05554	0	0	0	0	0	0	0	0	0	0	0	0	0	0	0	aromatase [EC:4.2.1.-];cyclase/dehydratase [EC:4.2.1.-]
K07475	0	0	0	0	0	0	0	0	0	0	0	0	0	0	0	putative phosphohydrolase
K07150	8556	50199	18991	15358	15218	4045	4084	3013	4012	49961	65166	76871	2866	19604	15929	None
K07151	0	0	0	0	0	0	0	0	0	0	0	0	0	0	0	dolichyl-diphosphooligosaccharide--protein glycosyltransferase [EC:2.4.1.119]
K07152	13639	958	8154	18942	32266	3919	1506	1180	974	0	50	473	197	5639	4292	None
K07153	9433	215	6701	16228	7230	4924	0	0	0	0	0	0	370	0	0	high frequency lysogenization protein
K07154	14163	215	8304	22364	12882	8654	0	0	0	0	0	0	370	11618	8570	None
K07155	1036	56	252	662	339	449	0	28	0	0	50	0	0	0	0	quercetin 2,3-dioxygenase [EC:1.13.11.24]
K07156	16440	1404	9715	23200	12664	7610	753	576	487	0	64	252	759	31922	22914	None
K07157	3811	0	979	6689	13660	1230	0	0	0	0	0	0	0	0	0	None
K07406	4559	248	3271	6872	3039	3013	12285	17933	14969	21108	1330	0	0	252	236	alpha-galactosidase [EC:3.2.1.22]
K07407	2968	44086	13796	10058	18033	2547	14084	19118	17457	71069	66321	76398	2544	13548	11594	alpha-galactosidase [EC:3.2.1.22]
K07404	10714	49314	20501	24992	25869	6784	16370	20918	18981	71069	66446	76398	3167	14243	12145	6-phosphogluconolactonase [EC:3.1.1.31]
K07405	0	0	0	280	0	0	0	0	0	0	0	0	0	0	0	alpha-amylase [EC:3.2.1.1]
K07402	19863	661	12056	30911	33020	9660	24571	35782	29938	42217	2509	0	0	423	204	xanthine dehydrogenase accessory factor
K07403	8783	958	5988	5378	3707	1502	753	604	487	0	50	473	133	5426	4092	membrane-bound serine protease (ClpP class)
K07400	9433	215	6761	16326	7617	4924	0	0	0	0	0	0	370	0	0	Fe/S biogenesis protein NfuA
K07401	3817	117	2228	7989	3154	2882	0	0	0	0	0	0	0	0	0	selenoprotein W-related protein
K01808	21415	45277	30327	17951	15199	44897	19810	17093	13909	465	3786	4875	30320	53200	40860	ribose 5-phosphate isomerase B [EC:5.3.1.6]
K01809	42561	50915	44956	45486	44490	91220	55035	54179	46121	72000	73904	84950	62298	54897	45584	mannose-6-phosphate isomerase [EC:5.3.1.8]
K01800	4076	0	613	4552	3429	1368	0	0	0	0	0	0	0	0	0	maleylacetoacetate isomerase [EC:5.2.1.2]
K01801	0	0	0	0	0	0	0	0	0	0	0	0	0	0	0	maleylpyruvate isomerase [EC:5.2.1.4]
K01802	9565	1817	3883	15117	14393	5605	0	0	0	0	64	252	536	43445	31386	peptidylprolyl isomerase [EC:5.2.1.8]
K01803	35178	56911	40992	50290	51694	52712	39061	39972	36098	121496	135348	157671	35660	69710	56016	triosephosphate isomerase (TIM) [EC:5.3.1.1]
K01804	5705	5377	4021	12595	14552	3850	0	28	0	0	50	0	210	409	404	L-arabinose isomerase [EC:5.3.1.4]
K01805	10923	5652	9721	17083	18668	5764	0	28	0	0	50	473	490	5636	4095	xylose isomerase [EC:5.3.1.5]
K01807	23568	59508	30948	34587	41431	47367	34977	36930	32085	71535	70067	80548	32314	18625	17363	ribose 5-phosphate isomerase A [EC:5.3.1.6]
K09718	0	0	0	0	0	0	0	0	0	0	0	0	0	0	0	hypothetical protein
K14668	0	0	0	0	0	0	0	0	0	0	0	0	0	0	0	minimal PKS chain-length factor (CLF/KS beta) [EC:2.3.1.-]
K14669	0	0	0	0	0	0	0	0	0	0	0	0	0	0	0	minimal PKS acyl carrier protein
K14666	0	0	0	0	0	0	0	0	0	0	0	0	0	0	0	N-acetylglucosaminyltransferase [EC:2.4.1.-]
K14667	0	0	0	0	0	0	0	0	0	0	0	0	0	0	0	minimal PKS ketosynthase (KS/KS alpha) [EC:2.3.1.-]
K01664	26483	1060	22784	21020	12833	46660	19360	16644	13591	465	3722	4623	29860	21846	18317	para-aminobenzoate synthetase component II [EC:2.6.1.85]
K01665	21545	392	18324	24857	21832	45893	19360	16644	13591	465	3722	4150	29791	5085	5858	para-aminobenzoate synthetase component I [EC:2.6.1.85]
K01666	1837	0	1055	4029	1347	1939	0	0	0	0	0	0	0	39	25	4-hydroxy 2-oxovalerate aldolase [EC:4.1.3.39]
K01667	5596	98	5155	9710	4061	3027	0	0	0	0	0	0	160	0	0	tryptophanase [EC:4.1.99.1]
K01660	0	0	0	0	0	0	0	0	0	0	0	0	0	0	0	citryl-CoA lyase [EC:4.1.3.34]
K01661	25505	50085	34974	25533	23101	46673	32399	35098	29047	21574	5016	4875	30516	41736	32310	naphthoate synthase [EC:4.1.3.36]
K01662	16936	2088	11542	34103	45400	8770	753	604	487	0	115	252	970	32759	23638	1-deoxy-D-xylulose-5-phosphate synthase [EC:2.2.1.7]
K01663	0	0	0	0	0	0	0	0	0	0	0	0	0	0	0	glutamine amidotransferase / cyclase [EC:2.4.2.- 4.1.3.-]
K01668	0	0	0	0	0	0	0	0	0	0	0	0	0	0	0	tyrosine phenol-lyase [EC:4.1.99.2]
K01669	15518	1913	15633	27839	26503	8395	12589	18005	15138	21108	1294	252	983	22098	15019	deoxyribodipyrimidine photo-lyase [EC:4.1.99.3]
K02863	32460	51643	38403	40353	41020	50143	35730	37535	32573	71535	70182	81273	32983	55877	44271	large subunit ribosomal protein L1
K02862	5277	841	5578	2598	2941	732	753	604	487	0	50	473	133	5426	4092	putative membrane protein
K02860	32460	51643	38403	40353	40961	50143	35730	37535	32573	71535	70182	81273	32983	55877	44271	16S rRNA processing protein RimM
K02867	32602	51643	38500	40623	41475	50181	35730	37535	32573	71535	70182	81273	32983	55877	44271	large subunit ribosomal protein L11
K02866	0	0	0	0	0	0	0	0	0	0	0	0	0	0	0	large subunit ribosomal protein L10e
K02864	32460	51643	38403	40353	41020	50143	35730	37535	32573	71535	70182	81273	32983	55877	44271	large subunit ribosomal protein L10
K02869	0	0	0	0	0	0	0	0	0	0	0	0	0	0	0	large subunit ribosomal protein L12
K05362	10609	121	10527	3559	2474	40096	20113	17193	14078	465	3672	4150	29485	4736	5627	UDP-N-acetylmuramoyl-L-alanyl-D-glutamate-L-lysine ligase [EC:6.3.2.7]
K05365	18867	196	13523	31933	15233	9848	0	0	0	0	0	0	740	0	0	penicillin-binding protein 1B [EC:2.4.1.129 3.4.-.-]
K03402	28879	100382	51207	37631	37057	49376	71054	89970	76442	134860	73796	81273	32850	55820	44291	transcriptional regulator of arginine metabolism
K03403	42	0	0	0	64	86	0	0	0	0	0	0	0	0	0	magnesium chelatase subunit H [EC:6.6.1.1]
K03400	0	0	0	0	0	0	0	0	0	0	0	0	0	0	0	long-chain-fatty-acyl-CoA reductase [EC:1.2.1.50]
K03406	173628	12928	99139	166490	84576	55099	6830	5415	4385	0	302	7564	6147	77129	59816	methyl-accepting chemotaxis protein
K03407	17460	43948	22162	22005	15213	6611	753	604	487	0	50	473	559	5464	4117	two-component system, chemotaxis family, sensor kinase CheA [EC:2.7.13.3]
K03404	955	0	178	1490	848	1033	0	0	0	0	0	0	0	328	137	magnesium chelatase subunit D [EC:6.6.1.1]
K03405	2532	1306	2256	6494	3200	1995	0	0	0	0	64	252	536	20836	14814	magnesium chelatase subunit I [EC:6.6.1.1]
K03408	20918	87625	37537	26472	18256	7955	806	665	487	0	50	946	684	10520	7840	purine-binding chemotaxis protein CheW
K03409	4240	785	5072	2181	2772	534	0	0	0	0	0	473	69	5132	3815	chemotaxis protein CheX
K02315	10052	48504	17906	17422	8697	5250	12285	17905	14969	21108	1280	0	216	39	25	DNA replication protein DnaC
K02314	42166	51741	45183	55744	47459	55058	37262	38730	33610	71535	70256	81273	33332	55957	44349	replicative DNA helicase [EC:3.6.4.12];replicative DNA helicase [EC:3.6.1.-]
K02317	3776	0	2380	6333	1992	2025	0	0	0	0	0	0	0	0	0	DNA replication protein DnaT
K02316	32502	51643	38403	40353	41020	50229	35730	37535	32573	71535	70182	81273	32983	55877	44271	DNA primase [EC:2.7.7.-]
K02313	32460	51643	38403	40353	41020	50143	35730	37535	32573	71535	70182	81273	32983	55877	44271	chromosomal replication initiator protein
K02312	2230	1362	2452	4991	2099	2158	0	28	0	0	115	252	536	19396	13681	2,3-dihydroxybenzoate-AMP ligase [EC:2.7.7.58]
K02319	0	0	0	0	0	0	0	0	0	0	0	0	0	0	0	DNA polymerase I [EC:2.7.7.7]
K12405	0	0	0	0	0	0	0	0	0	0	0	0	0	0	0	3-hydroxyacyl-CoA dehydrogenase / 3a,7a,12a-trihydroxy-5b-cholest-24-enoyl-CoA hydratase [EC:1.1.1.35 4.2.1.107]
K12152	6421	98	5525	11112	3972	3506	0	0	0	0	0	0	370	0	0	phosphatase NudJ [EC:3.6.1.-]
K12151	2536	0	1843	4493	1315	1470	0	0	0	0	0	0	0	0	0	multiple stress resistance protein BhsA
K07091	13226	215	8062	21904	19491	6149	0	0	0	0	0	0	370	0	0	lipopolysaccharide export system permease protein
K07090	115228	102192	110229	114191	95241	191385	96014	89168	74765	72931	81490	95424	123784	174859	136480	None
K07093	7643	1423	4001	13232	8818	4344	0	0	0	0	64	252	536	30926	22082	None
K07092	0	0	0	0	0	0	0	0	0	0	0	0	0	0	0	None
K07095	19801	7230	20253	18415	18718	44072	35730	37535	32573	71535	70117	81021	32231	24051	21454	None
K07094	15861	962	15979	5993	4874	40828	20113	17221	14078	465	3722	4623	29555	10044	9586	putative glycerol-1-phosphate prenyltransferase [EC:2.5.1.-]
K07097	1172	56	453	964	755	525	0	28	0	0	50	0	0	235	246	None
K07096	0	0	0	0	0	0	0	0	0	0	0	0	0	0	0	None
K07099	0	0	0	0	0	0	0	0	0	0	0	0	0	0	0	None
K07098	20722	3317	20187	13378	11815	4716	27876	38204	33400	92178	67651	77817	2823	29547	23559	None
K11175	31779	8557	28041	39359	40122	49607	33152	35674	29535	21574	5016	4875	30524	42211	32625	phosphoribosylglycinamide formyltransferase 1 [EC:2.1.2.2]
K11174	0	0	0	0	0	0	0	0	0	0	0	0	0	0	0	carbon-monoxide dehydrogenase (ferredoxin) [EC:1.2.7.4]
K11177	3731	117	1244	5450	4153	2189	0	0	0	0	0	0	0	0	0	xanthine dehydrogenase YagR molybdenum-binding subunit [EC:1.17.1.4]
K11176	0	0	0	0	0	0	0	0	0	0	0	0	0	0	0	IMP cyclohydrolase [EC:3.5.4.10]
K11173	0	0	0	0	0	0	0	0	0	0	0	0	0	0	0	hydroxyacid-oxoacid transhydrogenase [EC:1.1.99.24]
K11179	9433	215	6761	15711	6018	4821	0	0	0	0	0	0	370	0	0	tRNA 2-thiouridine synthesizing protein E [EC:2.8.1.-]
K11178	3379	117	1144	5018	3982	2099	0	0	0	0	0	0	0	0	0	xanthine dehydrogenase YagS FAD-binding subunit [EC:1.17.1.4]
K00322	9568	215	6761	16358	6518	5148	0	0	0	0	0	0	370	0	0	NAD(P) transhydrogenase [EC:1.6.1.1]
K00320	0	0	0	238	1113	952	0	0	0	0	0	0	0	0	0	coenzyme F420-dependent N5,N10-methenyltetrahydromethanopterin reductase [EC:1.5.99.11]
K00321	0	0	0	0	0	0	0	0	0	0	0	0	0	0	0	None
K00326	0	0	0	0	0	0	0	0	0	0	0	0	0	0	0	cytochrome-b5 reductase [EC:1.6.2.2]
K00324	15887	456	9409	28917	34743	7970	0	0	0	0	0	0	370	0	0	NAD(P) transhydrogenase subunit alpha [EC:1.6.1.2]
K00325	11899	335	7877	21128	19719	6378	0	0	0	0	0	0	370	0	0	NAD(P) transhydrogenase subunit beta [EC:1.6.1.2]
K00329	332	0	188	338	658	171	0	0	0	0	0	0	0	252	236	NADH dehydrogenase [EC:1.6.5.3]
K05945	0	117	0	0	0	0	0	0	0	0	0	0	0	0	0	None
K05944	0	0	0	0	0	0	0	0	0	0	0	0	0	0	0	None
K05947	0	0	0	0	0	0	0	0	0	0	0	0	0	0	0	mannosyl-3-phosphoglycerate synthase [EC:2.4.1.217]
K05946	15827	44718	26296	7186	6901	41422	20113	17221	14078	465	3722	4623	29611	9910	9493	N-acetylglucosaminyldiphosphoundecaprenol [EC:2.4.1.187]
K06944	0	0	0	0	0	0	0	0	0	0	0	0	0	0	0	None
K06945	0	0	0	567	1424	190	0	0	0	0	0	0	0	0	0	None
K06946	4629	98	4357	8457	3262	2489	0	0	0	0	0	0	370	0	0	None
K06415	5277	841	5494	2540	2711	732	0	28	0	0	50	473	69	5426	4062	stage V sporulation protein R
K06940	16426	215	9306	27559	11464	8404	0	0	0	0	0	0	370	0	0	None
K06941	31865	2619	26971	34455	29916	48718	33984	36355	30085	21574	5090	4875	30649	42084	32551	ribosomal RNA large subunit methyltransferase N [EC:2.1.1.-]
K06942	32460	51643	38403	40406	41127	50143	35730	37535	32573	71535	70182	81273	32983	56718	45005	None
K06943	0	0	0	0	0	0	0	0	0	0	0	0	0	0	0	nucleolar GTP-binding protein
K10806	12105	215	7455	20525	17171	5981	0	0	0	0	0	0	370	0	0	acyl-CoA thioesterase YciA [EC:3.1.2.-]
K10807	0	0	0	280	501	0	0	0	0	0	0	0	0	0	0	ribonucleoside-diphosphate reductase subunit M1 [EC:1.17.4.1]
K10804	22733	430	13377	32709	16023	10141	0	0	0	0	0	0	580	0	0	acyl-CoA thioesterase I [EC:3.1.2.- 3.1.1.5]
K10805	14554	1521	9278	23194	13374	8272	0	0	0	0	64	252	906	31826	22817	acyl-CoA thioesterase II [EC:3.1.2.-]
K06948	16917	50122	28484	13246	16365	42087	35730	37535	32573	71535	70117	81021	32077	24051	21454	None
K06949	36376	52939	43285	39900	35089	50593	36483	38111	33060	71535	70182	81746	33116	61342	48366	ribosome biogenesis GTPase [EC:3.6.1.-]
K06418	5277	841	5494	2395	2373	732	0	28	0	0	50	473	69	5387	4037	small acid-soluble spore protein A (major alpha-type SASP)
K09138	0	0	0	0	0	0	0	0	0	0	0	0	0	0	0	hypothetical protein
K09139	0	0	0	0	0	0	0	0	0	0	0	0	0	0	0	hypothetical protein
K09134	111	0	92	454	992	128	248	128	126	0	0	0	0	156	168	hypothetical protein
K09135	0	0	0	0	0	0	0	0	0	0	0	0	0	0	0	hypothetical protein
K09136	9786	215	7007	16637	5938	5607	0	0	0	0	0	0	370	156	168	hypothetical protein;ribosomal protein S12 methylthiotransferase
K09137	0	0	0	0	501	0	0	0	0	0	0	0	0	0	0	hypothetical protein
K09130	0	0	0	0	0	0	0	0	0	0	0	0	0	0	0	hypothetical protein
K09131	3901	0	1652	6675	1825	2271	0	0	0	0	0	0	210	0	0	hypothetical protein
K09132	42	0	0	0	0	86	0	0	0	0	0	0	0	0	0	hypothetical protein
K09133	0	0	0	0	0	0	0	0	0	0	0	0	0	0	0	hypothetical protein
K05808	18147	1770	14301	24134	12589	7500	15617	20342	18494	71069	66446	76871	2905	19354	15852	putative sigma-54 modulation protein
K05809	7861	98	6291	12896	4811	4201	0	0	0	0	0	0	370	0	0	ribosome-associated inhibitor A
K05804	20917	294	17586	35003	13388	11355	0	0	0	0	0	0	529	0	0	right origin-binding protein
K05805	11671	98	6658	16021	5952	5328	0	0	0	0	0	0	370	0	0	CreA protein
K05806	0	0	0	0	0	0	0	0	0	0	0	0	0	0	0	leu operon leader peptide
K05807	11928	215	7515	21059	19615	5671	0	0	0	0	0	0	370	0	0	putative lipoprotein
K05800	12409	154	7818	19767	7151	7040	0	28	0	0	50	0	370	0	0	Lrp/AsnC family transcriptional regulator
K05801	9576	215	7270	19433	16037	5234	0	0	0	0	0	0	370	0	0	DnaJ like chaperone protein
K05802	7348	215	5222	12242	4447	3522	0	0	0	0	0	0	160	0	0	potassium efflux system protein KefA
K05803	7861	98	6291	12896	4811	4201	0	0	0	0	0	0	370	0	0	lipoprotein NlpI
K01044	4629	285	1666	5327	4017	2996	0	84	0	0	151	0	0	156	168	carboxylesterase [EC:3.1.1.1]
K01045	0	0	0	0	0	0	0	0	0	0	0	0	0	0	0	arylesterase / paraoxonase [EC:3.1.1.2 3.1.8.1];arylesterase [EC:3.1.1.2]
K01046	17657	177	14871	20767	30984	44647	19719	16772	13804	465	3722	4150	29495	7051	7494	triacylglycerol lipase [EC:3.1.1.3]
K02068	26542	49673	34508	26564	19232	46014	32452	35159	29047	21574	4951	4623	29611	10347	9692	putative ABC transport system ATP-binding protein
K04561	807	0	685	3721	8555	632	0	0	0	0	0	0	0	156	168	nitric oxide reductase, cytochrome b-containing subunit I [EC:1.7.2.5];nitric-oxide reductase, cytochrome b-containing subunit I [EC:1.7.99.7]
K01042	12590	234	9367	21882	10010	7166	12285	17877	14969	21108	1230	0	160	823	456	L-seryl-tRNA(Ser) seleniumtransferase [EC:2.9.1.1]
K05568	35058	4479	35619	21612	15664	84731	40226	34413	28157	931	7522	9749	60181	71549	55729	multicomponent Na+:H+ antiporter subunit D
K05567	35058	4479	35619	21612	15664	84731	40226	34413	28157	931	7522	9749	60181	71549	55729	multicomponent Na+:H+ antiporter subunit C
K14273	0	0	0	0	0	0	0	0	0	0	0	0	0	0	0	xylose dehydrogenase (NAD/NADP)
K14275	0	0	0	0	0	0	0	0	0	0	0	0	0	0	0	D-xylonate dehydratase
K14274	0	0	0	0	0	0	0	0	0	0	0	0	0	0	0	D-xylonolactonase
K02062	7995	98	6291	13395	4876	4528	0	0	0	0	0	0	370	0	0	thiamine transport system ATP-binding protein
K05245	86	0	71	221	44	93	0	0	0	0	0	0	0	0	0	L-carnitine/gamma-butyrobetaine antiporter
K05564	1973	117	552	4344	3151	1376	0	0	0	0	0	0	0	0	0	multicomponent K+:H+ antiporter subunit G
K01048	10480	154	7200	16686	8000	6162	753	604	487	0	50	0	434	1065	722	lysophospholipase [EC:3.1.1.5]
K02066	15563	215	8434	27404	33221	6869	0	0	0	0	0	0	370	0	0	putative ABC transport system permease protein
K01322	5633	785	5879	4143	5451	1598	0	0	0	0	0	473	69	5898	4457	prolyl oligopeptidase [EC:3.4.21.26]
K01325	0	0	0	0	0	0	0	0	0	0	0	0	0	0	0	tissue kallikrein [EC:3.4.21.35]
K02065	15563	215	8434	27404	33221	6869	0	0	0	0	0	0	370	0	0	putative ABC transport system ATP-binding protein
K01326	0	0	0	0	0	0	0	0	0	0	0	0	0	0	0	pancreatic elastase I [EC:3.4.21.36]
K05560	1973	117	552	4344	3151	1376	0	0	0	0	0	0	0	0	0	multicomponent K+:H+ antiporter subunit C
K02243	16917	50122	28484	13246	16365	42087	35730	37535	32573	71535	70117	81021	32077	24051	21454	competence protein ComGA
K08930	0	0	0	0	64	0	0	0	0	0	0	0	0	0	0	light-harvesting protein B-800-850 alpha chain
K02679	6421	98	5525	10753	3972	3506	0	0	0	0	0	0	370	0	0	prepilin peptidase dependent protein A
K02676	3329	117	396	3421	3453	714	0	0	0	0	0	0	0	0	0	type IV pilus assembly protein PilZ
K02674	5763	0	410	3832	3545	817	0	0	0	0	0	0	0	0	0	type IV pilus assembly protein PilY1
K02675	0	0	0	0	0	0	0	0	0	0	0	0	0	0	0	type IV pilus assembly protein PilY2
K02672	8210	117	570	3996	3787	907	0	0	0	0	0	0	0	0	0	type IV pilus assembly protein PilW
K02241	1146	56	343	788	593	495	0	28	0	0	50	0	0	156	168	competence protein ComFB
K02670	2481	117	202	2417	5526	390	0	0	0	0	0	0	0	0	0	twitching motility protein PilU
K02671	6115	234	570	4714	3787	907	0	0	0	0	0	0	0	0	0	type IV pilus assembly protein PilV
K00810	0	0	226	435	902	188	0	0	0	0	0	0	0	900	734	None
K00811	0	0	0	280	501	0	0	0	0	0	0	0	0	0	0	aspartate aminotransferase [EC:2.6.1.1]
K00812	8212	2147	11087	21349	39190	4642	2285	1800	1525	0	189	725	858	24482	17412	aspartate aminotransferase [EC:2.6.1.1]
K00813	7861	98	6291	13002	4977	4201	0	0	0	0	0	0	370	0	0	aspartate aminotransferase [EC:2.6.1.1]
K00814	0	0	0	0	0	0	0	0	0	0	0	0	0	0	0	alanine transaminase [EC:2.6.1.2]
K00817	53645	47881	53618	57947	54830	95207	39418	33837	27626	931	7522	9276	60437	77995	60363	histidinol-phosphate aminotransferase [EC:2.6.1.9]
K00818	6187	6683	3778	13465	17410	3988	55	28	43	0	115	252	573	32254	23155	acetylornithine aminotransferase [EC:2.6.1.11]
K00819	17956	962	15979	6657	5857	41100	20362	17348	14205	465	3722	4623	29555	10044	9586	ornithine--oxo-acid transaminase [EC:2.6.1.13]
K02530	10795	43382	21705	4699	4481	40204	31646	34493	28560	21574	4901	4150	29478	4113	5041	DeoR family transcriptional regulator, lactose phosphotransferase system repressor
K02245	16917	50122	28484	13246	16365	42087	35730	37535	32573	71535	70117	81021	32077	24051	21454	competence protein ComGC
K02244	16917	50122	28401	13246	16365	42087	34198	36339	31535	71535	70043	81021	31888	24051	21454	competence protein ComGB
K01499	42	0	0	0	0	86	0	0	0	0	0	0	0	0	0	methenyltetrahydromethanopterin cyclohydrolase [EC:3.5.4.27]
K01498	0	0	0	0	0	0	0	0	0	0	0	0	0	0	0	diaminohydroxyphosphoribosylaminopyrimidine deaminase [EC:3.5.4.26]
K01493	16283	50045	28101	12884	17093	41551	32452	35159	29047	21574	4951	4623	29611	10385	9779	dCMP deaminase [EC:3.5.4.12]
K01492	0	0	0	0	0	0	0	0	0	0	0	0	0	0	0	phosphoribosylaminoimidazolecarboxamide formyltransferase [EC:2.1.2.3]
K01491	65451	146178	87054	82681	84596	100576	71460	75069	65145	143069	140364	162546	66022	111834	88620	methylenetetrahydrofolate dehydrogenase (NADP+) / methenyltetrahydrofolate cyclohydrolase [EC:1.5.1.5 3.5.4.9]
K01497	26102	1238	23638	26777	21288	46910	20058	17193	14035	465	3672	4623	29887	22059	18649	GTP cyclohydrolase II [EC:3.5.4.25]
K01496	7988	2054	3977	16157	25008	3855	0	0	0	0	64	252	536	31826	22817	phosphoribosyl-AMP cyclohydrolase [EC:3.5.4.19]
K01495	16612	7035	12392	34471	35683	9602	13038	18481	15456	21108	1344	252	970	32468	23334	GTP cyclohydrolase I [EC:3.5.4.16]
K01494	15722	1521	10017	27144	25247	8095	0	0	0	0	64	252	906	31961	22909	dCTP deaminase [EC:3.5.4.13]
K02418	14794	43948	21996	19733	12315	5795	753	604	487	0	50	473	559	5426	4092	flagellar protein FliO/FliZ
K02419	15078	43948	21996	20331	12517	6294	753	604	487	0	50	473	559	5426	4092	flagellar biosynthetic protein FliP
K14492	0	0	0	0	0	0	0	0	0	0	0	0	0	0	0	two-component response regulator ARR-A family
K02412	14927	43948	21896	19987	12399	6192	753	604	487	0	50	473	559	5426	4092	flagellum-specific ATP synthase [EC:3.6.3.14]
K02413	14794	43948	21996	19733	12315	5795	753	604	487	0	50	473	559	5426	4092	flagellar FliJ protein
K02410	15078	43948	21996	20331	12517	6294	753	604	487	0	50	473	559	5426	4092	flagellar motor switch protein FliG
K02411	14789	1056	11932	18862	11168	5763	753	604	487	0	50	473	503	5426	4092	flagellar assembly protein FliH
K02416	14993	43948	21896	20086	12477	6192	753	604	487	0	50	473	559	5426	4092	flagellar motor switch protein FliM
K02417	15035	43948	21896	20086	12477	6278	753	604	487	0	50	473	559	5426	4092	flagellar motor switch protein FliN/FliY
K02414	10752	271	6696	17078	9170	5463	0	28	0	0	50	0	370	252	236	flagellar hook-length control protein FliK
K02415	16570	1056	12300	21804	11841	6796	753	604	487	0	50	473	503	5426	4092	flagellar FliL protein
K00120	34	0	0	0	44	0	0	0	0	0	0	0	0	0	0	None
K00121	34543	2690	26797	49329	46094	13740	4058	3026	3949	49961	65192	77344	3188	25189	20412	S-(hydroxymethyl)glutathione dehydrogenase / alcohol dehydrogenase [EC:1.1.1.284 1.1.1.1]
K00430	0	0	0	0	0	0	0	0	0	0	0	0	0	0	0	peroxidase [EC:1.11.1.7]
K13058	135	0	0	354	0	327	0	0	0	0	0	0	0	0	0	mannosylfructose-phosphate synthase [EC:2.4.1.246]
K13059	0	0	0	0	0	0	0	0	0	0	0	0	0	0	0	N-acetylhexosamine 1-kinase [EC:2.7.1.162]
K13727	5198	567	3002	7573	3161	2725	0	28	0	0	50	0	210	156	168	phenolic acid decarboxylase [EC:4.1.1.-]
K13057	0	0	0	0	0	0	0	0	0	0	0	0	0	0	0	trehalose synthase [EC:2.4.1.245]
K13722	0	0	0	0	0	0	0	0	0	0	0	0	0	0	0	tricorn protease interacting factor F2/3 [EC:3.4.11.-]
K13051	7531	98	5049	11086	6000	3699	0	0	0	0	0	0	370	0	0	beta-aspartyl-peptidase (threonine type) [EC:3.4.19.5]
K13052	16917	50122	28484	13293	16502	42087	35730	37535	32573	71535	70117	81021	32077	24090	21479	cell division protein DivIC
K00435	237	43520	10371	1363	1960	568	0	0	0	0	0	0	56	0	0	peroxiredoxin [EC:1.11.1.-]
K12054	0	0	0	0	0	0	0	0	0	0	0	0	0	0	0	lytic transglycosylase AtlA
K03239	0	0	0	0	0	0	0	0	0	0	0	0	0	0	0	translation initiation factor eIF-2B subunit alpha;translation initiation factor eIF-2B alpha subunit
K03238	0	0	0	0	0	0	0	0	0	0	0	0	0	0	0	translation initiation factor 2 subunit 2;translation initiation factor eIF-2 beta subunit
K03231	0	0	0	0	0	0	0	0	0	0	0	0	0	0	0	elongation factor EF-1 alpha subunit [EC:3.6.5.3];elongation factor 1-alpha
K03230	10791	98	7192	16468	6684	5549	0	0	0	0	0	0	370	0	0	type III secretion protein SctV
K03232	0	0	0	0	0	0	0	0	0	0	0	0	0	0	0	elongation factor 1-beta;elongation factor EF-1 beta subunit
K12059	198	0	441	844	484	407	0	0	0	0	0	0	0	0	0	conjugal transfer pilus assembly protein TrbC
K03237	0	0	0	0	0	0	0	0	0	0	0	0	0	0	0	translation initiation factor 2 subunit 1;translation initiation factor eIF-2 alpha subunit
K03236	0	0	0	0	0	0	0	0	0	0	0	0	0	0	0	translation initiation factor eIF-1A;translation initiation factor 1A
K12058	3549	98	3762	5893	2676	1948	0	0	0	0	0	0	0	0	0	conjugal transfer mating pair stabilization protein TraN
K12239	0	0	0	0	0	0	0	0	0	0	0	0	0	0	0	dihydroaeruginoic acid synthetase
K12238	0	0	0	0	0	0	0	0	0	0	0	0	0	0	0	pyochelin biosynthesis protein PchD
K12235	0	0	0	0	0	0	0	0	0	0	0	0	0	0	0	serine racemase [EC:5.1.1.18]
K12234	2242	0	290	2074	3447	1307	0	0	0	0	0	0	0	328	137	coenzyme F420-0:L-glutamate ligase / coenzyme F420-1:gamma-L-glutamate ligase [EC:6.3.2.31 6.3.2.34];F420-0:gamma-glutamyl ligase [EC:6.3.2.-]
K13942	0	0	0	0	0	0	0	0	0	0	0	0	0	0	0	5,10-methenyltetrahydromethanopterin hydrogenase [EC:1.12.98.2]
K13940	2248	0	357	2499	2041	1513	0	0	0	0	0	0	0	11946	8707	dihydroneopterin aldolase / 2-amino-4-hydroxy-6-hydroxymethyldihydropteridine diphosphokinase [EC:4.1.2.25 2.7.6.3]
K13941	0	0	0	0	0	0	0	0	0	0	0	0	0	0	0	2-amino-4-hydroxy-6-hydroxymethyldihydropteridine diphosphokinase / dihydropteroate synthase [EC:2.7.6.3 2.5.1.15]
K12097	0	0	0	0	0	0	0	0	0	0	0	0	0	0	0	cag pathogenicity island protein 12
K12096	0	0	0	0	0	0	0	0	0	0	0	0	0	0	0	cag pathogenicity island protein 11
K12095	0	0	0	0	0	0	0	0	0	0	0	0	0	0	0	cag pathogenicity island protein 10
K12094	0	0	0	0	0	0	0	0	0	0	0	0	0	0	0	cag pathogenicity island protein 9
K12093	0	0	0	0	0	0	0	0	0	0	0	0	0	0	0	cag pathogenicity island protein 8
K12092	0	0	0	0	0	0	0	0	0	0	0	0	0	0	0	cag pathogenicity island protein 7
K12091	0	0	0	0	0	0	0	0	0	0	0	0	0	0	0	cag pathogenicity island protein 6
K12090	0	0	0	0	0	0	0	0	0	0	0	0	0	0	0	cag pathogenicity island protein 5
K12099	0	0	0	0	0	0	0	0	0	0	0	0	0	0	0	cag pathogenicity island protein 14
K12098	0	0	0	0	0	0	0	0	0	0	0	0	0	0	0	cag pathogenicity island protein 13
K06356	1036	56	252	662	339	449	0	28	0	0	50	0	0	0	0	phosphatase RapG regulator
K05992	1194	43925	10493	1293	2004	495	0	28	0	0	50	0	56	156	168	None
K03540	0	0	0	0	0	0	0	0	0	0	0	0	0	0	0	ribonuclease P protein subunit RPR2 [EC:3.1.26.5];ribonuclease P subunit RPR2 [EC:3.1.26.5]
K06331	1178	56	349	932	794	487	0	28	0	0	50	0	0	0	0	spore coat protein I
K06330	2182	112	595	1393	758	944	0	56	0	0	100	0	0	156	168	spore coat protein H
K07138	0	0	0	0	0	0	0	0	0	0	0	0	0	0	0	None
K07139	18096	411	17207	15337	8845	43892	32399	35098	29047	21574	4951	4150	29855	5046	5863	None
K11811	2435	117	1516	9024	15136	1853	0	0	0	0	0	0	0	0	0	arsenical resistance protein ArsH
K07132	3041	0	2451	7801	12474	2010	55	0	43	0	0	0	37	505	453	None
K07133	1329	0	184	1654	4568	357	0	0	0	0	0	0	0	68	0	None
K07130	21987	1581	20541	15480	9214	44349	23444	19630	17604	50426	68838	81021	32231	24561	21897	None
K07131	0	0	0	842	2036	293	0	0	0	0	0	0	0	0	0	None
K07137	1707	0	1155	6005	12725	782	0	0	0	0	0	0	0	79	78	None
K07134	0	0	0	0	0	0	0	0	0	0	0	0	0	0	0	None
K07135	0	0	0	0	0	0	0	0	0	0	0	0	0	0	0	None
K01860	0	0	0	0	0	0	0	0	0	0	0	0	0	0	0	chloromuconate cycloisomerase [EC:5.5.1.7]
K01866	33632	51836	39923	41528	42243	50668	48015	55440	47542	92643	71462	81273	32983	56152	44542	tyrosyl-tRNA synthetase [EC:6.1.1.1]
K01867	34648	51780	40266	43397	42917	50860	48015	55412	47542	92643	71411	81273	32983	56052	44416	tryptophanyl-tRNA synthetase [EC:6.1.1.2]
K01865	179	0	97	270	455	38	0	0	0	0	0	0	0	96	67	None
K01868	44216	51820	49191	44538	43546	90462	54786	54051	45994	72000	73904	85423	62367	60226	49558	threonyl-tRNA synthetase [EC:6.1.1.3]
K01869	28534	50858	33459	39153	39831	49974	35730	37535	32573	71535	70182	80800	32914	50880	40548	leucyl-tRNA synthetase [EC:6.1.1.4]
K06140	9673	98	5343	13281	6880	3869	0	0	0	0	0	0	370	0	0	regulator of nucleoside diphosphate kinase
K04766	15861	962	15979	5993	4874	40828	20113	17221	14078	465	3722	4623	29555	10044	9586	acetoin utilization protein AcuA [EC:2.3.1.-]
K04767	5911	1546	6028	4013	4326	1480	4084	3041	4012	49961	65216	76871	2600	19384	16072	acetoin utilization protein AcuB
K04764	11928	215	7515	20778	19115	5671	0	0	0	0	0	0	370	0	0	integration host factor subunit alpha
K04762	15543	1521	9308	24052	13379	8056	0	0	0	0	64	252	906	31826	22817	ribosome-associated heat shock protein Hsp15
K04763	38773	52540	44881	47100	55282	51625	36786	38295	33229	71535	70282	81746	33153	61809	48815	integrase/recombinase XerD
K04760	11752	215	6843	17207	8293	5258	0	0	0	0	0	0	370	0	0	transcription elongation factor GreB
K04761	13860	1577	9501	25881	22889	7151	0	28	0	0	115	252	906	20208	14247	LysR family transcriptional regulator, hydrogen peroxide-inducible genes activator
K04768	19476	2268	18383	11863	8718	43213	20113	17221	14078	465	3786	4875	30090	40758	31501	acetoin utilization protein AcuC
K04769	5277	841	5494	2587	2848	732	0	28	0	0	50	473	69	5464	4087	AbrB family transcriptional regulator, stage V sporulation protein T
K08313	1952	0	1092	3300	937	893	0	0	0	0	0	0	0	0	0	fructose-6-phosphate aldolase 1 [EC:4.1.2.-]
K08312	9399	215	6658	16107	6806	4924	0	0	0	0	0	0	370	0	0	ADP-ribose diphosphatase [EC:3.6.1.-]
K08311	11928	215	7515	20826	19251	5671	0	0	0	0	0	0	370	39	25	putative (di)nucleoside polyphosphate hydrolase [EC:3.6.1.-]
K08310	9956	98	6291	13284	5556	4295	0	0	0	0	0	0	370	0	0	dATP pyrophosphohydrolase [EC:3.6.1.-]
K08317	2518	273	3860	5601	2835	1684	24571	35754	29938	42217	2459	0	210	156	168	uncharacterized oxidoreductase [EC:1.1.-.-]
K08316	17151	2306	14721	27235	24967	7891	0	0	0	0	64	725	975	36824	26539	ribosomal RNA small subunit methyltransferase D [EC:2.1.1.171];ribosomal RNA small subunit methyltransferase D [EC:2.1.1.52]
K08315	2097	0	1384	3824	989	1189	0	0	0	0	0	0	0	0	0	hydrogenase 3 maturation protease [EC:3.4.-.-];hydrogenase 3 maturation protease [EC:3.4.23.51]
K08314	577	0	737	1786	169	666	0	0	0	0	0	0	210	0	0	fructose-6-phosphate aldolase 2 [EC:4.1.2.-]
K05149	0	0	0	0	0	0	0	0	0	0	0	0	0	0	0	tumor necrosis factor receptor superfamily member 12A
K08319	5303	98	4537	8046	3326	2636	0	0	0	0	0	0	210	0	0	putative dehydrogenase [EC:1.1.-.-]
K08318	3199	0	1384	4377	1777	1266	0	0	0	0	0	0	0	0	0	putative dehydrogenase [EC:1.1.-.-]
K06339	1036	56	252	662	339	449	0	28	0	0	50	0	0	0	0	spore coat protein T
K14648	0	0	0	0	0	0	0	0	0	0	0	0	0	0	0	poly(U)-specific endoribonuclease [EC:3.1.-.-]
K14392	11886	883	11606	14859	6930	4603	753	576	487	0	0	473	503	5094	3778	sodium/pantothenate symporter
K14393	24612	3147	19913	26940	16944	8527	1506	1180	974	0	115	1197	1172	42250	30661	cation/acetate symporter
K14645	4612	0	153	764	2337	273	0	0	0	0	0	0	0	11291	8433	serine protease [EC:3.4.21.-]
K14647	5419	841	5591	2799	3128	770	0	28	0	0	50	473	69	5464	4087	minor extracellular serine protease Vpr [EC:3.4.21.-]
K01689	33151	52154	38953	41851	42392	50577	35730	37535	32573	71535	70182	81273	32983	55877	44271	enolase [EC:4.2.1.11]
K01686	6610	5194	4934	11613	6054	4700	16425	20918	19025	71069	66446	76398	2778	13861	11961	mannonate dehydratase [EC:4.2.1.8]
K01687	32540	1932	22853	43195	43366	52179	20113	17221	14078	465	3786	4402	30391	36872	28679	dihydroxy-acid dehydratase [EC:4.2.1.9]
K01684	4049	117	2016	7634	3585	3026	0	0	0	0	0	0	210	156	168	galactonate dehydratase [EC:4.2.1.6]
K01685	6116	408	3788	11980	6897	4032	0	28	0	0	50	0	210	252	236	altronate hydrolase [EC:4.2.1.7]
K01682	12124	215	7449	18667	8451	5906	0	0	0	0	0	0	370	0	0	aconitate hydratase 2 [EC:4.2.1.3]
K01681	36693	3789	28780	42851	35448	51532	20113	17221	14078	465	3851	5126	30996	60927	45723	aconitate hydratase 1 [EC:4.2.1.3]
K05308	0	0	0	0	0	0	0	0	0	0	0	0	0	0	0	gluconate dehydratase [EC:4.2.1.39]
K02889	0	0	0	0	0	0	0	0	0	0	0	0	0	0	0	large subunit ribosomal protein L21e
K02888	31076	51643	37785	39006	40644	49572	35730	37535	32573	71535	70182	81273	32983	55877	44271	large subunit ribosomal protein L21
K02885	0	0	0	0	0	0	0	0	0	0	0	0	0	0	0	large subunit ribosomal protein L19e
K02884	32460	51643	38403	40353	41020	50143	35730	37535	32573	71535	70182	81273	32983	55877	44271	large subunit ribosomal protein L19
K02887	32460	51643	38403	40353	41020	50143	35730	37535	32573	71535	70182	81273	32983	55877	44271	large subunit ribosomal protein L20
K02886	32460	51643	38403	40353	41020	50143	35730	37535	32573	71535	70182	81273	32983	55877	44271	large subunit ribosomal protein L2
K02881	32460	51643	38403	40353	41020	50143	35730	37535	32573	71535	70182	81273	32983	55877	44271	large subunit ribosomal protein L18
K02883	0	0	0	0	0	0	0	0	0	0	0	0	0	0	0	large subunit ribosomal protein L18e
K13743	41	0	0	64	0	0	0	0	0	0	0	0	0	0	0	protein IpgB2
K02086	16917	50122	28484	13246	16365	42087	35730	37535	32573	71535	70117	81021	32077	24051	21454	DNA replication protein
K02081	5130	98	4323	7942	5032	3110	0	0	0	0	0	0	0	0	0	DeoR family transcriptional regulator, aga operon transcriptional repressor
K02080	41	0	0	64	44	0	0	0	0	0	0	0	0	0	0	galactosamine-6-phosphate isomerase [EC:5.3.1.-]
K02083	14499	433	15330	16212	24343	42562	32095	34970	28878	21574	4951	4150	29659	4659	5553	allantoate deiminase [EC:3.5.3.9]
K02082	4658	43937	15666	9630	4724	3021	15617	20314	18494	71069	66396	76398	2523	13794	11720	tagatose-6-phosphate ketose/aldose isomerase [EC:5.-.-.-]
K13831	0	0	0	0	0	0	0	0	0	0	0	0	0	0	0	3-hexulose-6-phosphate synthase / 6-phospho-3-hexuloisomerase [EC:4.1.2.43 5.3.1.27]
K03428	42	0	0	0	64	86	0	0	0	0	0	0	0	0	0	magnesium-protoporphyrin O-methyltransferase [EC:2.1.1.11]
K03429	12812	49337	23292	11419	13869	41850	34977	36958	32085	71535	70117	80548	31944	18919	17609	1,2-diacylglycerol 3-glucosyltransferase [EC:2.4.1.157]
K03424	53151	52074	51663	73069	55395	59876	35730	37535	32573	71535	70182	81273	33563	56091	44419	TatD DNase family protein [EC:3.1.21.-]
K03935	0	0	0	0	0	0	0	0	0	0	0	0	0	0	0	NADH dehydrogenase (ubiquinone) Fe-S protein 2 [EC:1.6.5.3 1.6.99.3]
K03932	1925	2612	3533	8741	5157	2007	0	0	0	0	129	504	1072	40271	28327	polyhydroxybutyrate depolymerase
K03933	6649	881	7613	13178	6471	3833	24571	35754	29938	42217	2459	0	160	331	314	chitin-binding protein
K03930	164	136	1197	769	1008	173	12285	17877	14969	21108	1230	0	0	0	0	putative tributyrin esterase [EC:3.1.1.-]
K03931	279	136	1612	1433	163	415	12285	17877	14969	21108	1230	0	0	0	0	putative isomerase
K02339	13226	215	8062	21904	19491	6149	0	0	0	0	0	0	370	0	0	DNA polymerase III subunit chi [EC:2.7.7.7]
K02338	36386	52428	43482	42044	43046	50371	35730	37535	32573	71535	70182	81746	33052	60933	47994	DNA polymerase III subunit beta [EC:2.7.7.7]
K02337	32817	94535	48620	41342	42850	50143	35730	37535	32573	71535	70182	81273	33039	56863	45172	DNA polymerase III subunit alpha [EC:2.7.7.7]
K02336	9399	98	6658	15373	5284	4915	0	0	0	0	0	0	370	0	0	DNA polymerase II [EC:2.7.7.7]
K02335	35180	51643	39001	42494	43613	51688	35730	37535	32573	71535	70182	81273	32983	67496	52841	DNA polymerase I [EC:2.7.7.7]
K02334	8239	1042	8733	15904	36546	2608	13038	18453	15456	21108	1230	473	133	5094	3820	DNA polymerase bacteriophage-type [EC:2.7.7.7]
K02330	0	0	0	0	0	0	0	0	0	0	0	0	0	0	0	DNA polymerase beta subunit [EC:2.7.7.7 4.2.99.-]
K03688	14855	43851	17944	22102	21197	6238	753	576	487	0	0	0	490	96	97	ubiquinone biosynthesis protein
K03689	0	0	0	0	0	0	0	0	0	0	0	0	0	0	0	cytochrome b6-f complex subunit 8
K03680	0	0	0	0	0	0	0	0	0	0	0	0	0	0	0	translation initiation factor eIF-2B subunit delta;translation initiation factor eIF-2B delta subunit
K03683	9433	215	6761	16326	7617	4924	0	0	0	0	0	0	370	0	0	ribonuclease T [EC:3.1.13.-]
K03684	13092	1521	10389	28846	33724	8135	0	0	0	0	64	252	906	31826	22817	ribonuclease D [EC:3.1.13.5]
K03685	30741	51643	37785	38334	40127	49572	35730	37535	32573	71535	70182	81273	32983	55877	44271	ribonuclease III [EC:3.1.26.3]
K03686	36075	52949	40808	46355	46141	52909	35730	37535	32573	71535	70246	81525	33519	87665	67062	molecular chaperone DnaJ
K03687	31424	51587	38152	39691	40898	50075	35730	37507	32573	71535	70132	81273	32983	55877	44271	molecular chaperone GrpE
K07301	9591	588	11464	17510	7445	4960	753	576	487	0	0	0	315	1990	961	inner membrane protein
K07300	10364	1362	5391	16137	5496	6092	0	28	0	0	115	252	746	20575	14410	Ca2+:H+ antiporter
K07303	6118	0	1804	10962	15105	2560	0	0	0	0	0	0	0	0	0	isoquinoline 1-oxidoreductase, beta subunit [EC:1.3.99.16]
K07302	6118	0	2416	14017	25794	2560	0	0	0	0	0	0	0	0	0	isoquinoline 1-oxidoreductase, alpha subunit [EC:1.3.99.16]
K07305	33012	51760	38523	41934	41730	50553	35730	37535	32573	71535	70182	81273	32983	55839	44246	peptide-methionine (R)-S-oxide reductase [EC:1.8.4.12]
K07304	56258	100672	71243	58070	58483	132674	77755	73161	63217	122427	142616	165971	94287	79160	67234	peptide-methionine (S)-S-oxide reductase [EC:1.8.4.11]
K07307	5823	98	5471	10190	3231	3410	0	0	0	0	0	0	160	0	0	anaerobic dimethyl sulfoxide reductase subunit B (DMSO reductase iron- sulfur subunit)
K07306	10859	196	8865	16811	6676	5107	0	0	0	0	0	0	160	0	0	anaerobic dimethyl sulfoxide reductase subunit A [EC:1.8.5.3];anaerobic dimethyl sulfoxide reductase subunit A [EC:1.8.99.-]
K07309	390	0	616	1543	122	508	0	0	0	0	0	0	0	0	0	putative dimethyl sulfoxide reductase subunit YnfE [EC:1.8.99.-];Tat-targeted selenate reductase subunit YnfE [EC:1.97.1.9]
K07308	6250	98	4997	10845	4173	3088	0	0	0	0	0	0	160	0	0	anaerobic dimethyl sulfoxide reductase subunit C (DMSO reductase anchor subunit)
K02617	589	0	545	2075	483	415	0	0	0	0	0	0	0	0	0	phenylacetic acid degradation protein
K02610	11271	2189	11306	15040	9239	4164	0	0	0	0	64	725	605	36263	26260	phenylacetic acid degradation protein
K02963	31424	51587	38152	39691	40789	49884	35730	37507	32573	71535	70132	81273	32983	55877	44271	small subunit ribosomal protein S18
K02612	11271	2189	11306	15040	9239	4164	0	0	0	0	64	725	605	36263	26260	phenylacetic acid degradation protein
K02961	32460	51643	38403	40353	41020	50143	35730	37535	32573	71535	70182	81273	32983	55877	44271	small subunit ribosomal protein S17
K09686	109503	66347	107527	116168	95019	114833	82831	92390	79458	164178	141745	164910	66771	150868	117712	antibiotic transport system permease protein
K09687	141455	75859	136377	112705	97995	153578	115334	118694	105723	314526	341104	402761	103910	271840	214900	antibiotic transport system ATP-binding protein
K09684	15204	2385	19774	12194	12447	43356	32848	35546	29365	21574	5016	4402	30089	26815	20750	purine catabolism regulatory protein
K09685	16917	50122	28484	13246	16365	42087	35730	37535	32573	71535	70117	81021	32077	24051	21454	purine operon repressor
K09682	1351	56	634	1397	1752	628	753	604	487	0	50	0	64	933	822	MarR family transcriptional regulator, protease production regulatory protein HPr
K09683	142	0	133	371	592	68	0	0	0	0	0	0	0	39	25	hut operon positive regulatory protein
K09680	14535	906	15539	4906	3837	40294	20113	17193	14078	465	3672	4623	29555	9695	9325	type II pantothenate kinase [EC:2.7.1.33]
K09681	2221	1362	2177	5064	3160	1374	753	604	487	0	115	252	600	20460	14512	LysR family transcriptional regulator, transcription activator of glutamate synthase operon
K09688	1381	0	547	1549	500	564	0	0	0	0	0	0	0	0	0	capsular polysaccharide transport system permease protein
K09689	1604	0	689	2059	500	804	0	0	0	0	0	0	0	0	0	capsular polysaccharide transport system ATP-binding protein
K05962	0	0	0	106	77	0	0	0	0	0	0	0	0	0	0	protein-histidine pros-kinase [EC:2.7.13.1]
K05961	3926	785	4944	1248	1326	169	0	0	0	0	0	473	69	5036	3748	None
K05967	5277	841	5661	2655	3228	732	1506	1180	974	0	50	473	197	5426	4122	hypothetical protein
K05966	6864	939	7321	12171	5451	4473	15617	20314	18494	71069	66396	76398	2836	13452	11527	triphosphoribosyl-dephospho-CoA synthase [EC:2.7.8.25]
K11159	0	0	0	144	472	190	0	0	0	0	0	0	0	0	0	carotenoid cleavage dioxygenase
K05964	6822	939	7698	14224	12854	4387	15617	20314	18494	71069	66396	76398	2836	13452	11527	holo-ACP synthase [EC:2.7.7.61]
K05968	2502	0	2095	4651	1228	1816	0	0	0	0	0	0	421	156	168	None
K11152	0	0	0	0	0	0	0	0	0	0	0	0	0	0	0	retinol dehydrogenase 11 [EC:1.1.1.-]
K00309	339	0	450	733	215	344	0	0	0	0	0	0	0	0	0	None
K00658	28461	2483	25632	31760	29234	48648	20113	17221	14078	465	3786	4875	30460	41870	32402	2-oxoglutarate dehydrogenase E2 component (dihydrolipoamide succinyltransferase) [EC:2.3.1.61]
K00304	3733	117	786	4824	1761	2517	0	0	0	0	0	0	0	11291	8433	sarcosine oxidase, subunit delta [EC:1.5.3.1]
K00305	3733	117	786	4678	1761	2517	0	0	0	0	0	0	0	11291	8433	sarcosine oxidase, subunit gamma [EC:1.5.3.1]
K00654	0	0	0	0	60	0	0	0	0	0	0	0	0	0	0	serine palmitoyltransferase [EC:2.3.1.50]
K00655	45943	95376	56568	54864	62433	55471	36483	38139	33060	71535	70232	81746	33172	83843	65026	1-acyl-sn-glycerol-3-phosphate acyltransferase [EC:2.3.1.51]
K00652	14546	271	8905	26051	32314	6646	248	156	126	0	50	0	370	224	168	8-amino-7-oxononanoate synthase [EC:2.3.1.47]
K00301	4712	2612	4114	10600	3994	4008	0	0	0	0	129	504	1072	50526	36025	sarcosine oxidase [EC:1.5.3.1]
K00302	3956	117	1080	5793	3144	2786	753	576	487	0	0	0	64	11291	8463	sarcosine oxidase, subunit alpha [EC:1.5.3.1]
K00303	6871	1423	3018	10522	4669	3989	753	576	487	0	64	252	600	30386	21808	sarcosine oxidase, subunit beta [EC:1.5.3.1]
K10828	0	0	0	0	217	381	0	0	0	0	0	0	0	0	0	quaternary-amine-transporting ATPase [EC:3.6.3.32]
K06431	1314	56	550	1281	1347	563	0	28	0	0	50	0	0	332	271	small acid-soluble spore protein N (minor)
K06432	1351	56	550	1281	1347	563	0	28	0	0	50	0	0	428	339	small acid-soluble spore protein O (minor)
K06433	5277	841	5494	2482	2536	732	0	28	0	0	50	473	69	5426	4062	small acid-soluble spore protein P (minor)
K06434	5277	841	5494	2540	2711	732	0	28	0	0	50	473	69	5426	4062	small acid-soluble spore protein (thioredoxin-like protein)
K06436	5277	841	5494	2529	2673	732	0	28	0	0	50	473	69	5464	4087	spore coat assemly protein
K06437	1146	56	343	730	418	495	0	28	0	0	50	0	0	156	168	sigma-E controlled sporulation protein
K10820	0	0	0	0	108	190	0	0	0	0	0	0	0	0	0	monosaccharide-transporting ATPase [EC:3.6.3.17]
K06439	5214	841	5451	2395	2373	732	0	28	0	0	50	473	69	5154	3891	similar to spore coat protein
K10822	0	0	0	0	0	0	0	0	0	0	0	0	0	0	0	nonpolar-amino-acid-transporting ATPase [EC:3.6.3.22]
K10823	0	0	0	0	0	0	0	0	0	0	0	0	0	0	0	oligopeptide-transporting ATPase [EC:3.6.3.23]
K10826	0	0	0	359	108	190	0	0	0	0	0	0	0	0	0	Fe3+-transporting ATPase [EC:3.6.3.30]
K09167	23449	46065	33458	14716	13266	43632	20113	17221	14078	465	3786	5347	30216	46762	35983	hypothetical protein
K06322	1178	56	349	932	794	487	0	28	0	0	50	0	0	0	0	spore maturation protein CgeD
K14117	0	0	0	0	0	0	0	0	0	0	0	0	0	0	0	energy-converting hydrogenase B subunit H
K14259	0	0	0	0	0	0	0	0	0	0	0	0	0	0	0	2-keto-3-deoxyxylonate dehydratase [EC:4.2.1.-]
K14257	691	0	173	829	201	193	0	0	0	0	0	0	0	0	0	FADH2 O2-dependent halogenase II [EC:1.14.14.-]
K01308	1351	56	550	1387	1658	563	0	28	0	0	50	0	0	467	364	g-D-glutamyl-meso-diaminopimelate peptidase [EC:3.4.19.11]
K01303	3926	5596	5018	1503	1337	244	0	0	0	0	0	473	69	4998	3723	acylaminoacyl-peptidase [EC:3.4.19.1]
K01301	0	0	0	0	609	190	0	0	0	0	0	0	0	0	0	glutamate carboxypeptidase II [EC:3.4.17.21]
K01305	740	117	456	2450	1818	364	0	0	0	0	0	0	0	134	92	beta-aspartyl-dipeptidase (metallo-type) [EC:3.4.19.-]
K01304	22767	45873	31551	18791	11193	44533	35730	37535	32573	71535	70182	81273	32823	54438	43233	pyroglutamyl-peptidase [EC:3.4.19.3]
K02658	3668	0	471	3967	5073	920	0	0	0	0	0	0	0	0	0	twitching motility two-component system response regulator PilH
K00672	42	0	0	0	0	86	0	0	0	0	0	0	0	0	0	formylmethanofuran--tetrahydromethanopterin N-formyltransferase [EC:2.3.1.101]
K02650	9689	902	5589	5924	6991	1089	753	576	487	0	0	473	133	5094	3778	type IV pilus assembly protein PilA
K02651	7712	117	1653	6753	2347	3205	0	0	0	0	0	0	210	0	0	pilus assembly protein Flp/PilA
K02652	7255	902	5455	5144	5917	883	753	576	487	0	0	473	133	5094	3778	type IV pilus assembly protein PilB
K02653	7594	902	5529	5449	5577	986	753	576	487	0	0	473	133	5094	3778	type IV pilus assembly protein PilC
K02654	24583	3642	15091	41476	23892	13718	4864	3633	4563	49961	65370	76902	4097	77378	57353	leader peptidase (prepilin peptidase) / N-methyltransferase [EC:3.4.23.43 2.1.1.-]
K05687	0	0	0	0	0	0	0	0	0	0	0	0	0	0	0	protein DJ-1
K02656	5719	117	1907	7181	4692	2116	0	0	0	0	0	0	210	0	0	type IV pilus assembly protein PilF
K05685	8161	98	6298	15377	6624	5145	0	0	0	0	0	0	370	0	0	macrolide transport system ATP-binding/permease protein [EC:3.6.3.-];macrolide transport system permease protein
K00878	24228	7725	22396	24301	20425	45999	32399	35098	29047	21574	5016	4875	30301	30328	23777	hydroxyethylthiazole kinase [EC:2.7.1.50]
K00879	700	0	616	2331	561	508	0	0	0	0	0	0	0	0	0	L-fuculokinase [EC:2.7.1.51]
K00872	24419	7849	22172	30909	25458	48607	35730	37535	32573	71535	70182	80800	32857	50627	40374	homoserine kinase [EC:2.7.1.39]
K00873	43963	51741	45112	56202	45863	55525	35730	37535	32573	71535	70182	81273	33353	56932	45154	pyruvate kinase [EC:2.7.1.40]
K00870	0	0	0	0	0	0	0	0	0	0	0	0	0	0	0	protein kinase [EC:2.7.1.37]
K00876	31211	51005	40523	30285	26226	47965	35730	37535	32573	71535	70117	81494	32516	29514	25392	uridine kinase [EC:2.7.1.48]
K00877	0	0	0	0	0	0	0	0	0	0	0	0	0	0	0	hydroxymethylpyrimidine kinase [EC:2.7.1.49];hydroxymethylpyrimidine/phosphomethylpyrimidine kinase [EC:2.7.1.49 2.7.4.7]
K00874	18316	10623	13404	30520	14940	10136	30295	40052	35031	92178	67750	76398	3126	14339	12232	2-dehydro-3-deoxygluconokinase [EC:2.7.1.45]
K00875	135	0	0	354	124	327	0	0	0	0	0	0	0	0	0	D-ribulokinase [EC:2.7.1.47]
K04487	64666	49669	70013	66134	73443	135210	91269	92162	79054	143535	144021	166444	94452	96929	80439	cysteine desulfurase [EC:2.8.1.7]
K04486	5324	44364	16085	6415	13651	879	806	665	487	0	50	473	189	5464	4117	histidinol-phosphatase (PHP family) [EC:3.1.3.15]
K04485	32460	51643	38403	40353	41020	50143	35730	37535	32573	71535	70182	81273	32983	55877	44271	DNA repair protein RadA/Sms
K04484	0	0	0	0	0	0	0	0	0	0	0	0	0	0	0	DNA repair protein RadB
K04483	0	0	0	0	0	0	0	0	0	0	0	0	0	0	0	DNA repair protein RadA
K04482	0	0	0	0	0	0	0	0	0	0	0	0	0	0	0	DNA repair protein RAD51
K04480	0	0	0	0	0	0	0	0	0	0	0	0	0	0	0	methanol---5-hydroxybenzimidazolylcobamide Co-methyltransferase [EC:2.1.1.90]
K04488	30710	46835	37202	35453	37251	48495	35730	37535	32573	71535	70182	81273	32983	56130	44506	nitrogen fixation protein NifU and related proteins
K12049	0	0	0	0	0	0	0	0	0	0	0	0	0	0	0	ComB9 competence protein
K13693	895	1306	1807	3908	1908	1030	0	0	0	0	64	252	536	20063	14080	glucosyl-3-phosphoglycerate synthase [EC:2.4.1.-]
K13706	0	0	0	0	0	0	0	0	0	0	0	0	0	0	0	abhydrolase domain-containing protein 14
K13694	7775	98	6192	12651	5773	4099	0	0	0	0	0	0	370	0	0	lipoprotein Spr
K13695	7861	98	6291	12896	4811	4201	0	0	0	0	0	0	370	0	0	probable lipoprotein NlpC
K05977	68	0	42	120	532	190	0	0	0	0	0	0	0	0	0	2'-hydroxybiphenyl-2-sulfinate desulfinase [EC:3.13.1.3]
K09516	339	0	74	398	97	103	0	0	0	0	0	0	0	0	0	all-trans-retinol 13,14-reductase [EC:1.3.99.23]
K02434	49199	103090	64225	53290	68235	91678	71460	75069	65145	143069	140364	162546	65226	111716	88517	aspartyl-tRNA(Asn)/glutamyl-tRNA (Gln) amidotransferase subunit B [EC:6.3.5.6 6.3.5.7]
K02435	47845	103090	64071	53017	67871	91508	71460	75069	65145	143069	140364	162546	65226	111676	88463	aspartyl-tRNA(Asn)/glutamyl-tRNA (Gln) amidotransferase subunit C [EC:6.3.5.6 6.3.5.7]
K02436	548	0	545	2011	439	415	0	0	0	0	0	0	0	0	0	DeoR family transcriptional regulator, galactitol utilization operon repressor
K02437	35336	4068	28926	42918	41056	51476	34198	36339	31535	71535	70107	81273	32737	55191	43685	glycine cleavage system H protein
K05350	7492	6204	7458	18473	12208	6754	16423	20979	18981	71069	66446	76398	2741	14378	12257	beta-glucosidase [EC:3.2.1.21]
K02431	2797	311	1111	3650	1221	1635	3278	2376	3525	49961	65166	76398	2466	13452	11527	L-fucose mutarotase [EC:5.1.3.-]
K08100	3926	785	4944	1201	1189	169	0	0	0	0	0	473	69	4998	3723	bilirubin oxidase [EC:1.3.3.5]
K02433	73865	104522	79094	89605	126403	100909	72213	75645	65633	143069	140364	163491	65808	132261	104449	aspartyl-tRNA(Asn)/glutamyl-tRNA (Gln) amidotransferase subunit A [EC:6.3.5.6 6.3.5.7]
K02438	16216	1404	12058	32347	26524	10510	0	0	0	0	64	252	746	32154	22954	glycogen operon protein GlgX [EC:3.2.1.-]
K02439	9399	215	6658	15134	5207	4821	0	0	0	0	0	0	370	0	0	thiosulfate sulfurtransferase [EC:2.8.1.1]
K03745	9748	215	6804	17478	8385	5569	0	0	0	0	0	0	370	0	0	SlyX protein
K03744	23904	92486	41357	29872	26642	47103	34673	36803	31916	71535	70067	80548	32123	18953	17500	LemA protein
K03747	4272	0	2742	8115	3965	2722	0	0	0	0	0	0	210	0	0	Smg protein
K03210	31765	51837	38674	40591	41273	50509	39008	39910	36098	121496	135348	157671	35449	69330	55798	preprotein translocase subunit YajC
K03217	51554	60179	58742	57588	59380	93158	71211	74941	65019	143069	140364	162546	65540	100136	79972	preprotein translocase subunit YidC
K03216	31547	51643	37613	35887	28140	49387	35730	37535	32573	71535	70182	81273	32983	55550	44134	RNA methyltransferase, TrmH family, group 2 [EC:2.1.1.-];tRNA (cytidine/uridine-2'-O-)-methyltransferase [EC:2.1.1.207]
K03215	11928	215	7515	20778	19115	5671	0	0	0	0	0	0	370	0	0	RNA methyltransferase, TrmA family [EC:2.1.1.-]
K03742	24778	45176	34656	25668	21305	46282	35730	37535	32573	71535	70117	81021	32447	24051	21454	competence/damage-inducible protein CinA
K03219	10791	98	7192	16468	6684	5549	0	0	0	0	0	0	370	0	0	type III secretion protein SctC
K03218	32460	51643	38403	40459	41008	50143	35730	37535	32573	71535	70182	81273	32983	55877	44271	RNA methyltransferase, TrmH family [EC:2.1.1.-]
K03749	11478	215	6571	16130	5865	5015	0	0	0	0	0	0	370	0	0	DedD protein
K03748	7861	215	6291	13255	4811	4201	0	0	0	0	0	0	370	0	0	SanA protein
K02383	0	0	0	0	0	0	0	0	0	0	0	0	0	0	0	flagellar protein FlbB
K06327	4241	785	5242	1878	2371	283	0	0	0	0	0	473	69	5426	4062	spore coat protein D
K06320	1178	56	349	932	794	487	0	28	0	0	50	0	0	0	0	spore maturation protein CgeB
K07238	10100	45476	24202	16947	11301	4899	1561	1152	1018	0	64	725	866	28177	19588	zinc transporter, ZIP family
K09479	0	0	0	0	0	0	0	0	0	0	0	0	0	0	0	very long chain acyl-CoA dehydrogenase [EC:1.3.99.-]
K09478	0	0	0	0	0	0	0	0	0	0	0	0	0	0	0	short/branched chain acyl-CoA dehydrogenase [EC:1.3.99.12]
K09475	4001	0	2699	7008	2084	2330	0	0	0	0	0	0	0	0	0	outer membrane pore protein C
K09474	660	0	1231	5015	11441	707	0	0	0	0	0	0	0	0	0	acid phosphatase (class A) [EC:3.1.3.2]
K09477	152	0	71	320	122	93	0	0	0	0	0	0	0	0	0	citrate:succinate antiporter
K09476	8938	98	6907	14379	5162	4724	0	0	0	0	0	0	210	0	0	outer membrane pore protein F
K09471	10817	332	6905	17860	6645	5701	0	0	0	0	0	0	160	0	0	gamma-glutamylputrescine oxidase [EC:1.4.3.-]
K09470	3355	0	2351	5409	1855	1932	0	0	0	0	0	0	0	0	0	gamma-glutamylputrescine synthase [EC:6.3.1.11]
K09473	3355	0	2308	5289	1431	1932	0	0	0	0	0	0	0	0	0	gamma-glutamyl-gamma-aminobutyrate hydrolase [EC:3.5.1.94]
K09472	4333	117	2141	7504	10980	1733	0	0	0	0	0	0	0	0	0	gamma-glutamyl-gamma-aminobutyraldehyde dehydrogenase [EC:1.2.1.-]
K07543	0	0	0	0	0	0	0	0	0	0	0	0	0	0	0	benzylsuccinate CoA-transferase BbsE subunit [EC:2.8.3.15]
K06898	210	1030	1930	4671	8562	386	13871	19134	16006	21108	1304	0	189	1182	927	None
K13967	135	0	0	184	0	139	0	0	0	0	0	0	0	0	0	N-acetylmannosamine-6-phosphate 2-epimerase / N-acetylmannosamine kinase [EC:5.1.3.9 2.7.1.60]
K13963	111	0	92	68	79	46	0	0	0	0	0	0	0	156	168	serpin B
K07545	0	0	0	0	0	0	0	0	0	0	0	0	0	0	0	(R)-benzylsuccinyl-CoA dehydro genase [EC:1.3.99.21]
K00737	310	0	0	788	528	0	0	0	0	0	0	0	0	0	0	beta-1,4-mannosyl-glycoprotein beta-1,4-N-acetylglucosaminyltransferase [EC:2.4.1.144]
K05345	386	0	202	650	914	90	0	0	0	0	0	0	0	0	0	putative cyclase [EC:4.6.1.-]
K11706	0	0	0	0	0	0	0	0	0	0	0	0	0	0	0	iron/zinc/copper transport system ATP-binding protein
K11707	5857	2147	6776	5999	2836	1458	0	28	0	0	115	725	605	24472	17242	manganese/zinc/iron transport system substrate-binding protein
K11704	0	0	0	0	0	0	0	0	0	0	0	0	0	0	0	iron/zinc/copper transport system substrate-binding protein
K11705	0	0	0	0	0	0	0	0	0	0	0	0	0	0	0	iron/zinc/copper transport system permease protein
K11708	5857	2147	6807	6139	3147	1458	0	28	0	0	115	725	605	24413	17242	manganese/zinc/iron transport system permease protein
K11709	5857	2147	6807	6139	3147	1458	0	28	0	0	115	725	605	24413	17242	manganese/zinc/iron transport system permease protein
K05588	0	0	0	0	0	0	0	0	0	0	0	0	0	0	0	bidirectional [NiFe] hydrogenase diaphorase subunit [EC:1.6.5.3];diaphorase subunit of the bidirectional hydrogenase [EC:1.6.5.3]
K07114	20156	5656	18056	28463	18109	8663	0	84	0	0	344	1701	1746	71445	50838	uncharacterized protein
K07443	8742	1096	7721	10771	6669	3164	4084	3013	4012	49961	65166	76871	2810	18508	15280	methylated-DNA-protein-cysteine methyltransferase related protein
K07116	1702	0	367	2953	1140	717	0	0	0	0	0	0	0	0	0	acyl-homoserine-lactone acylase [EC:3.5.1.97];
K07117	6270	785	5196	2860	3904	541	0	0	0	0	0	473	69	5174	3826	None
K07110	2060	2612	4225	11950	15577	2524	0	0	0	0	129	504	1072	39158	27425	None
K07447	32460	51643	38403	40353	41020	50143	35730	37535	32573	71535	70182	81273	32983	55877	44271	putative holliday junction resolvase [EC:3.1.-.-]
K07112	35010	668	22075	33503	19406	49753	19360	16616	13591	465	3672	4150	29740	5352	5872	None
K07113	16654	2362	14171	23952	11682	7667	753	604	487	0	115	725	1039	25961	18476	UPF0716 protein FxsA
K07448	2183	511	440	4116	4119	1506	0	0	0	0	0	0	0	11618	8570	restriction system protein
K07118	16248	58335	23298	11533	10336	43037	33949	36211	31409	71535	70043	80548	32029	29237	25445	None
K07119	33938	1664	26342	24714	12443	86450	39170	33681	27500	931	7408	8552	59616	39746	32816	None
K10619	0	0	0	0	0	0	0	0	0	0	0	0	0	0	0	p-cumate dioxygenase [EC:1.14.12.-]
K10618	0	0	0	0	0	0	0	0	0	0	0	0	0	0	0	p-cumic aldehyde dehydrogenase
K10617	0	0	0	0	0	0	0	0	0	0	0	0	0	0	0	p-cumic alcohol dehydrogenase
K10616	0	0	0	0	0	0	0	0	0	0	0	0	0	0	0	p-cymene monooxygenase [EC:1.14.13.-]
K01848	4839	785	5122	2331	1908	925	0	0	0	0	0	473	69	5325	3860	methylmalonyl-CoA mutase, N-terminal domain [EC:5.4.99.2]
K01849	3926	785	4944	1201	1189	169	0	0	0	0	0	473	69	4998	3723	methylmalonyl-CoA mutase, C-terminal domain [EC:5.4.99.2]
K01844	0	0	0	0	0	0	0	0	0	0	0	0	0	0	0	beta-lysine 5,6-aminomutase [EC:5.4.3.3]
K01845	47958	3444	41536	37652	24966	90214	40226	34441	28157	931	7508	9497	60015	52049	42080	glutamate-1-semialdehyde 2,1-aminomutase [EC:5.4.3.8]
K01846	324	0	616	1444	44	508	0	0	0	0	0	0	0	0	0	methylaspartate mutase [EC:5.4.99.1]
K01847	1660	0	1236	4957	4127	2051	1506	1152	974	0	0	0	128	1605	1127	methylmalonyl-CoA mutase [EC:5.4.99.2]
K01840	27880	2548	22903	36075	35745	49854	48015	55412	47542	92643	71411	80800	32698	63611	50019	phosphomannomutase [EC:5.4.2.8]
K01841	0	0	0	146	0	0	0	0	0	0	0	0	0	0	0	phosphoenolpyruvate phosphomutase [EC:5.4.2.9]
K01842	0	0	0	0	108	190	0	0	0	0	0	0	0	0	0	None
K01843	1801	56	1222	5722	13034	1167	0	28	0	0	50	0	0	274	271	lysine 2,3-aminomutase [EC:5.4.3.2]
K06219	9399	215	6719	15697	5670	4821	0	0	0	0	0	0	370	0	0	S-adenosylmethionine-dependent methyltransferase
K10832	0	0	0	0	0	0	0	0	0	0	0	0	0	0	0	capsular-polysaccharide-transporting ATPase [EC:3.6.3.38]
K05348	0	0	0	0	0	0	0	0	0	0	0	0	0	0	0	2-hydroxycinnamic acid beta-D-glucosylisomelase [EC:5.2.1.-]
K14203	0	0	0	0	0	82	248	128	126	0	0	0	0	0	0	FPRL1 inhibitory protein
K08483	34214	51741	41091	41707	39532	50830	35730	37535	32573	71535	70182	81273	32983	55877	44271	phosphotransferase system, enzyme I, PtsI [EC:2.7.3.9]
K08482	1665	117	367	3105	1371	1263	0	0	0	0	0	0	0	0	0	circadian clock protein KaiC
K08481	42	0	0	0	0	86	0	0	0	0	0	0	0	0	0	circadian clock protein KaiB
K08480	0	0	0	0	0	0	0	0	0	0	0	0	0	0	0	circadian clock protein KaiA
K08485	7895	215	6333	13016	5235	4201	0	0	0	0	0	0	370	0	0	phosphocarrier protein NPr
K08484	9610	215	6701	16218	5772	5234	0	0	0	0	0	0	370	0	0	phosphotransferase system, enzyme I, PtsP [EC:2.7.3.9]
K00464	0	0	0	0	0	0	0	0	0	0	0	0	0	0	0	lignostilbene-alpha,beta-dioxygenase [EC:1.13.11.43]
K00467	0	0	0	58	283	190	0	0	0	0	0	0	0	0	0	lactate 2-monooxygenase [EC:1.13.12.4]
K00466	3677	0	650	2582	931	1252	0	0	0	0	0	0	0	0	0	tryptophan 2-monooxygenase [EC:1.13.12.3]
K00461	0	0	0	0	0	0	0	0	0	0	0	0	0	0	0	arachidonate 5-lipoxygenase [EC:1.13.11.34]
K00460	0	0	0	0	0	0	0	0	0	0	0	0	0	0	0	arachidonate 15-lipoxygenase [EC:1.13.11.33]
K00463	0	0	0	0	0	0	0	0	0	0	0	0	0	0	0	indoleamine 2,3-dioxygenase [EC:1.13.11.52]
K00462	0	0	36	54	217	410	0	0	0	0	0	0	0	0	0	biphenyl-2,3-diol 1,2-dioxygenase [EC:1.13.11.39]
K04509	0	0	0	0	0	82	248	128	126	0	0	0	0	0	0	formate dehydrogenase (cytochrome) [EC:1.2.2.1]
K00469	0	0	0	0	501	0	0	0	0	0	0	0	0	0	0	inositol oxygenase [EC:1.13.99.1]
K00468	0	0	0	0	0	0	0	0	0	0	0	0	0	0	0	None
K08645	0	0	0	0	0	0	0	0	0	0	0	0	0	0	0	anthrax lethal toxin endopeptidase [EC:3.4.24.83]
K04744	11928	215	7515	20778	19115	5671	0	0	0	0	0	0	370	0	0	LPS-assembly protein
K01518	0	0	0	0	0	0	0	0	0	0	0	0	0	0	0	bis(5'-nucleosidyl)-tetraphosphatase [EC:3.6.1.17]
K01519	0	0	0	0	0	0	0	0	0	0	0	0	0	0	0	nucleoside-triphosphate pyrophosphatase [EC:3.6.1.19]
K04748	474	0	74	693	543	242	0	0	0	0	0	0	0	0	0	nitric oxide reductase NorQ protein;nitric-oxide reductase NorQ protein [EC:1.7.99.7]
K04749	16774	962	16157	7362	6292	41775	20113	17221	14078	465	3722	4623	29555	10372	9723	anti-sigma B factor antagonist
K01514	12211	238	11871	9456	18044	40774	19057	16489	13422	465	3672	4150	29385	4618	5494	exopolyphosphatase [EC:3.6.1.11]
K01515	33949	57101	39980	44047	42843	50907	48015	55412	47542	92643	71411	81273	32983	56187	44487	ADP-ribose pyrophosphatase [EC:3.6.1.13]
K01512	27803	50858	32031	31549	24555	48815	34977	36958	32085	71535	70182	80800	32850	50627	40344	acylphosphatase [EC:3.6.1.7]
K01510	0	0	0	0	0	0	0	0	0	0	0	0	0	0	0	apyrase [EC:3.6.1.5]
K14623	187	0	274	242	91	158	0	0	0	0	0	0	210	0	0	DNA-damage-inducible protein D
K14626	0	0	0	0	0	0	0	0	0	0	0	0	0	0	0	actinorhodin biosynthesis protein ActVIA
K14627	0	0	0	0	0	0	0	0	0	0	0	0	0	0	0	dehydratase [EC:4.2.1.-]
K14628	0	0	0	0	0	0	0	0	0	0	0	0	0	0	0	enoyl reductase
K14629	0	0	0	0	0	0	0	0	0	0	0	0	0	0	0	enoyl reductase
K03918	0	0	0	0	609	190	0	0	0	0	0	0	0	0	0	L-lysine 6-transaminase [EC:2.6.1.36]
K03919	13130	1404	8708	22003	18404	5890	0	0	0	0	64	252	746	20208	14247	alkylated DNA repair protein [EC:1.14.11.-]
K12372	9534	98	6658	15633	5207	5148	0	0	0	0	0	0	370	0	0	dipeptide transport system ATP-binding protein
K12373	8240	865	7391	17741	22468	4787	12285	17877	14969	21108	1230	0	0	833	590	beta-hexosaminidase [EC:3.2.1.52];hexosaminidase [EC:3.2.1.52]
K12370	9534	98	6658	15633	5207	5148	0	0	0	0	0	0	370	0	0	dipeptide transport system permease protein
K12371	9534	98	6658	15633	5271	5148	0	0	0	0	0	0	370	0	0	dipeptide transport system ATP-binding protein
K02359	0	0	0	0	0	0	0	0	0	0	0	0	0	0	0	egghead protein (zeste-white 4 protein)
K02358	38377	51643	41025	47667	45260	52929	35730	37535	32573	71535	70182	81273	32983	55877	44271	elongation factor EF-Tu [EC:3.6.5.3];elongation factor Tu
K02351	7127	902	5792	4722	5773	1981	753	576	487	0	0	473	133	16809	12415	putative membrane protein
K02352	0	0	0	0	0	207	304	128	169	0	0	0	37	0	0	drp35
K02355	33203	51643	39476	44409	44421	51578	35730	37535	32573	71535	70182	81273	32983	55877	44271	elongation factor EF-G [EC:3.6.5.3];elongation factor G
K02357	32460	51643	38403	40353	41020	50143	35730	37535	32573	71535	70182	81273	32983	55877	44271	elongation factor EF-Ts;elongation factor Ts
K02356	40321	51741	44694	53951	48217	54447	35730	37535	32573	71535	70182	81273	33353	55877	44271	elongation factor P;elongation factor EF-P
K13574	1016	0	1552	3541	268	1349	0	0	0	0	0	0	421	0	0	uncharacterized oxidoreductase [EC:1.1.1.-]
K13573	2242	0	363	2154	3221	1116	0	0	0	0	0	0	0	1295	871	proteasome accessory factor C
K13572	2298	0	670	2532	4302	1545	0	0	0	0	0	0	0	1295	871	proteasome accessory factor B
K13571	3615	1306	2405	6049	4088	2385	0	0	0	0	64	252	536	31826	22817	proteasome accessory factor A [EC:6.3.2.-]
K13570	3615	1306	2405	6049	4088	2385	0	0	0	0	64	252	536	31826	22817	prokaryotic ubiquitin-like protein Pup
K12112	279	0	545	1287	44	415	0	0	0	0	0	0	0	0	0	evolved beta-galactosidase subunit beta
K12113	279	0	545	1287	44	415	0	0	0	0	0	0	0	0	0	LacI family transcriptional regulator, ebg operon repressor
K12110	0	0	0	0	0	0	0	0	0	0	0	0	0	0	0	cag pathogenicity island protein 25
K12111	279	136	1612	1433	163	415	12285	17877	14969	21108	1230	0	0	0	0	evolved beta-galactosidase subunit alpha [EC:3.2.1.23]
K07329	0	0	0	0	0	0	0	0	0	0	0	0	0	0	0	archaeal flagellar protein FlaF
K07328	0	0	0	0	0	0	0	0	0	0	0	0	0	0	0	archaeal flagellar protein FlaE
K07323	11794	215	6843	17126	8039	5344	0	0	0	0	0	0	370	0	0	putative toluene tolerance protein
K07322	13441	121	11994	8494	3094	41621	19305	16616	13548	465	3672	4150	29595	4775	5662	regulator of cell morphogenesis and NO signaling
K07321	0	0	0	0	0	0	0	0	0	0	0	0	0	0	0	CO dehydrogenase maturation factor
K07320	11752	215	6904	17224	8362	5258	0	0	0	0	0	0	370	0	0	putative adenine-specific DNA-methyltransferase [EC:2.1.1.72]
K07327	0	0	0	0	0	0	0	0	0	0	0	0	0	0	0	archaeal flagellar protein FlaD
K07326	0	117	0	150	612	0	0	0	0	0	0	0	0	0	0	hemolysin activation/secretion protein
K07325	0	0	0	0	0	0	0	0	0	0	0	0	0	0	0	archaeal flagellin FlaB
K07324	0	0	0	0	0	0	0	0	0	0	0	0	0	0	0	archaeal flagellin FlaA
K08163	4051	98	3937	7381	2753	2049	0	0	0	0	0	0	0	0	0	MFS transporter, DHA1 family, multidrug resistance protein
K06180	65528	195216	105331	69060	83885	133742	103911	110228	94193	164643	145250	166917	94727	90179	75411	ribosomal large subunit pseudouridine synthase D [EC:5.4.99.12];23S rRNA pseudouridine1911/1915/1917 synthase [EC:5.4.99.23]
K06181	9433	215	6761	16714	8427	5018	0	0	0	0	0	0	370	0	0	ribosomal large subunit pseudouridine synthase E [EC:5.4.99.12];23S rRNA pseudouridine2457 synthase [EC:5.4.99.20]
K06182	9906	98	6159	16160	9756	4730	753	576	487	0	0	0	224	118	133	23S rRNA pseudouridine2604 synthase [EC:5.4.99.21];ribosomal large subunit pseudouridine synthase F [EC:5.4.99.12]
K06183	29449	3348	26676	30528	17055	48299	51346	57849	51067	142604	136513	157419	34857	37845	33175	ribosomal small subunit pseudouridine synthase A [EC:5.4.99.12];16S rRNA pseudouridine516 synthase [EC:5.4.99.19]
K06186	11752	215	6904	17224	8362	5258	0	0	0	0	0	0	370	0	0	small protein A
K06187	32460	51643	38403	40353	41020	50143	35730	37535	32573	71535	70182	81273	32983	55877	44271	recombination protein RecR
K06188	5472	5338	4584	11666	6488	4107	12285	17877	14969	21108	1230	0	0	0	0	aquaporin Z
K06189	11752	215	7515	20279	19055	5258	0	0	0	0	0	0	370	0	0	magnesium and cobalt transporter
K08359	3675	98	3937	6605	2573	2049	0	0	0	0	0	0	0	0	0	tetrathionate reductase subunit C
K07589	2029	117	934	4222	900	1103	0	0	0	0	0	0	210	0	0	D-erythro-7,8-dihydroneopterin triphosphate epimerase [EC:5.-.-.-]
K07588	5384	785	5986	4710	4196	1777	753	576	487	0	0	473	133	6418	4716	LAO/AO transport system kinase [EC:2.7.-.-]
K07587	0	0	0	0	0	0	0	0	0	0	0	0	0	0	0	O-phosphoseryl-tRNA synthetase [EC:6.1.1.27]
K07586	16972	50122	28414	11221	8967	42515	35730	37535	32573	71535	70117	81021	32077	24051	21454	hypothetical protein
K07585	0	0	0	0	0	0	0	0	0	0	0	0	0	0	0	hypothetical protein
K07584	16917	45942	28409	13102	16567	42011	35730	37535	32573	71535	70117	81021	32077	24051	21454	hypothetical protein
K07583	0	0	0	0	0	0	0	0	0	0	0	0	0	0	0	hypothetical protein;tRNA pseudouridine synthase 10 [EC:5.4.99.-]
K07582	0	0	0	0	0	0	0	0	0	0	0	0	0	0	0	hypothetical protein
K07581	0	0	0	0	0	0	0	0	0	0	0	0	0	0	0	hypothetical protein
K07580	0	0	0	0	0	0	0	0	0	0	0	0	0	0	0	hypothetical protein
K11139	0	0	0	0	0	0	0	0	0	0	0	0	0	0	0	hemolysin E
K05989	111	631	446	1013	4310	732	0	0	0	0	0	0	0	0	0	alpha-L-rhamnosidase [EC:3.2.1.40]
K05988	0	0	0	0	0	0	0	0	0	0	0	0	0	0	0	dextranase [EC:3.2.1.11]
K05985	16917	50122	28484	13246	16365	42087	35730	37535	32573	71535	70117	81021	32077	24051	21454	ribonuclease M5 [EC:3.1.26.8]
K05987	238	0	545	1223	0	415	0	0	0	0	0	0	0	0	0	None
K05986	0	0	0	508	1582	103	0	0	0	0	0	0	0	0	0	None
K10843	3193	1306	2405	6049	5040	2385	0	0	0	0	64	252	536	20535	14384	DNA excision repair protein ERCC-3 [EC:3.6.4.12];DNA excision repair protein ERCC-3 [EC:3.6.1.-]
K08354	3396	98	3392	5207	2235	1634	0	0	0	0	0	0	0	0	0	thiosulfate reductase cytochrome b subunit
K10844	0	0	0	47	137	0	0	0	0	0	0	0	0	39	25	DNA excision repair protein ERCC-2 [EC:3.6.4.12];DNA excision repair protein ERCC-2 [EC:3.6.1.-]
K10848	0	0	0	0	0	0	0	0	0	0	0	0	0	0	0	DNA excision repair protein ERCC-4 [EC:3.1.-.-]
K00673	8675	234	3624	14590	3643	4083	0	0	0	0	0	0	0	0	0	arginine N-succinyltransferase [EC:2.3.1.109]
K00674	15946	6348	11820	29648	26554	8801	13287	18581	15582	21108	1294	252	970	32726	23581	2,3,4,5-tetrahydropyridine-2-carboxylate N-succinyltransferase [EC:2.3.1.117]
K00675	5850	56	3345	9541	4009	3261	0	28	0	0	50	0	0	235	246	N-hydroxyarylamine O-acetyltransferase [EC:2.3.1.118]
K00676	20068	51267	27239	11707	13227	2768	3012	2333	1949	0	50	1891	759	20078	15465	ribosomal-protein-alanine N-acetyltransferase [EC:2.3.1.128]
K00677	11928	215	7515	21059	19724	5862	0	0	0	0	0	0	370	0	0	UDP-N-acetylglucosamine acyltransferase [EC:2.3.1.129]
K06988	2715	45339	13346	11387	17162	3189	0	0	0	0	64	252	802	31286	22513	None
K06989	1462	1423	1916	5441	2887	1110	753	576	487	0	64	252	600	19095	13376	aspartate dehydrogenase [EC:1.4.1.21]
K08351	4049	0	2600	6820	2079	2285	0	0	0	0	0	0	210	0	0	biotin sulfoxide reductase [EC:1.-.-.-]
K06980	15543	1521	9920	26827	24155	8056	0	0	0	0	64	252	906	31826	22817	None
K06981	0	0	0	0	0	0	0	0	0	0	0	0	0	0	0	None
K06982	0	0	0	0	0	0	0	0	0	0	0	0	0	0	0	;pantoate kinase [EC:2.7.1.169]
K08350	4699	98	5040	11623	13712	2582	0	0	0	0	0	0	370	0	0	formate dehydrogenase-N, gamma subunit [EC:1.2.1.2]
K06984	0	0	0	0	0	0	0	0	0	0	0	0	0	0	0	None
K06985	1850	0	367	4173	1739	1360	0	0	0	0	0	0	0	0	0	aspartyl protease family protein
K06986	2083	1423	2075	5714	2199	1560	0	0	0	0	64	252	536	20063	14080	None
K06987	5624	352	2956	11882	3032	3799	0	0	0	0	0	0	0	0	0	None
K02445	22385	275	17714	21418	15474	45378	19360	16644	13591	465	3722	4150	29791	4854	5740	MFS transporter, OPA family, glycerol-3-phosphate transporter
K02444	12226	726	7940	21478	18756	6426	0	0	0	0	0	0	370	0	0	DeoR family transcriptional regulator, glycerol-3-phosphate regulon repressor
K00582	0	0	0	0	0	0	0	0	0	0	0	0	0	0	0	tetrahydromethanopterin S-methyltransferase subunit F [EC:2.1.1.86]
K00583	0	0	0	0	0	0	0	0	0	0	0	0	0	0	0	tetrahydromethanopterin S-methyltransferase subunit G [EC:2.1.1.86]
K00580	0	0	0	0	0	0	0	0	0	0	0	0	0	0	0	tetrahydromethanopterin S-methyltransferase subunit D [EC:2.1.1.86]
K02110	32460	51643	38403	40353	41080	50143	35730	37535	32573	71535	70182	81273	32983	55877	44271	F-type H+-transporting ATPase subunit c [EC:3.6.3.14]
K00586	0	0	0	0	0	0	0	0	0	0	0	0	0	0	0	diphthine synthase [EC:2.1.1.98]
K00587	0	0	0	150	612	0	0	0	0	0	0	0	0	0	0	protein-S-isoprenylcysteine O-methyltransferase [EC:2.1.1.100]
K00584	0	0	0	0	0	0	0	0	0	0	0	0	0	0	0	tetrahydromethanopterin S-methyltransferase subunit H [EC:2.1.1.86]
K08921	0	0	0	0	0	0	0	0	0	0	0	0	0	0	0	chlorophyll a/b binding light-harvesting protein PcbD
K02441	9399	215	6658	15599	5284	4821	0	0	0	0	0	0	370	0	0	GlpG protein
K00588	0	0	0	280	542	0	0	0	0	0	0	0	0	0	0	caffeoyl-CoA O-methyltransferase [EC:2.1.1.104]
K08922	0	0	0	0	0	0	0	0	0	0	0	0	0	0	0	chlorophyll a/b binding light-harvesting protein PcbE
K02440	33108	95798	52730	36343	41216	48825	48015	55412	47542	92643	71347	81494	32572	40483	33573	glycerol uptake facilitator protein
K00018	3797	43009	11871	6651	4011	2042	0	0	0	0	0	0	266	0	0	glycerate dehydrogenase [EC:1.1.1.29]
K08923	0	0	0	0	0	0	0	0	0	0	0	0	0	0	0	chlorophyll a/b binding light-harvesting protein PcbF
K02443	16278	962	16688	7734	5846	41311	20113	17221	14078	465	3722	4623	29555	10140	9653	glycerol uptake operon antiterminator
K00019	10797	958	6683	9126	8724	3503	1506	1180	974	0	50	473	197	5174	3886	3-hydroxybutyrate dehydrogenase [EC:1.1.1.30]
K02442	1221	0	311	1926	716	530	0	0	0	0	0	0	0	0	0	membrane protein GlpM
K08925	0	0	0	0	0	0	0	0	0	0	0	0	0	0	0	chlorophyll a/b binding light-harvesting protein PcbH
K08926	42	0	0	0	64	86	0	0	0	0	0	0	0	0	0	light-harvesting complex 1 alpha chain
K08927	42	0	0	0	64	86	0	0	0	0	0	0	0	0	0	light-harvesting complex 1 beta chain
K03149	26565	1818	20693	30062	25847	48068	19112	16517	13465	465	3786	4402	30327	36545	28512	thiamine biosynthesis ThiG
K06604	0	0	0	0	0	0	0	0	0	0	0	0	0	0	0	flagellar rod protein FlaI
K00015	1067	0	691	2502	2000	1171	753	576	487	0	0	0	64	428	369	glyoxylate reductase [EC:1.1.1.26]
K01989	10118	51762	19632	14680	17618	3158	15617	20314	18494	71069	66460	77123	3128	50484	38196	putative ABC transport system substrate-binding protein
K00854	29519	7294	27352	36467	26039	50273	19865	17093	13952	465	3786	4875	30301	41179	31846	xylulokinase [EC:2.7.1.17]
K00855	7903	215	6291	13255	4876	4287	0	0	0	0	0	0	370	0	0	phosphoribulokinase [EC:2.7.1.19]
K00856	3231	0	321	2537	3051	1384	0	0	0	0	0	0	0	328	137	adenosine kinase [EC:2.7.1.20]
K00857	28961	54911	35558	30237	27168	48318	35730	37535	32573	71535	70117	81021	32447	35670	30024	thymidine kinase [EC:2.7.1.21]
K00850	27763	46303	39188	37165	23088	51040	35730	37535	32573	71535	70182	80800	33164	52694	41376	6-phosphofructokinase [EC:2.7.1.11]
K00851	26713	48742	31109	32730	38539	48353	32399	35098	29047	21574	4951	4150	29911	17960	15526	gluconokinase [EC:2.7.1.12]
K00852	38518	57199	45037	49965	42897	53796	46428	54216	46461	92643	71336	81273	32757	55760	44190	ribokinase [EC:2.7.1.15]
K00853	5612	48149	13862	11820	13449	3983	359	156	213	0	50	0	340	252	236	L-ribulokinase [EC:2.7.1.16]
K00858	33811	51699	38954	41587	42231	50706	35730	37563	32573	71535	70232	81273	32983	56209	44585	NAD+ kinase [EC:2.7.1.23]
K00859	32460	51643	38403	40353	41020	50143	35730	37535	32573	71535	70182	81273	32983	55877	44271	dephospho-CoA kinase [EC:2.7.1.24]
K01181	1864	0	1309	5201	6394	1706	0	0	0	0	0	0	0	96	67	endo-1,4-beta-xylanase [EC:3.2.1.8]
K01180	4068	785	5041	1471	1644	207	0	0	0	0	0	473	69	4998	3723	endo-1,3(4)-beta-glucanase [EC:3.2.1.6]
K01183	6101	48545	15074	12457	7397	3381	0	0	0	0	0	0	56	370	339	chitinase [EC:3.2.1.14]
K01182	11840	45262	21664	8930	15698	1666	753	604	487	0	50	946	258	10366	7772	oligo-1,6-glucosidase [EC:3.2.1.10]
K01185	26789	131085	51416	48824	40770	14011	1532	1196	1038	0	75	0	1257	0	0	lysozyme [EC:3.2.1.17]
K01184	273	0	220	870	1736	260	0	0	0	0	0	0	210	0	0	polygalacturonase [EC:3.2.1.15]
K01187	19227	99881	38484	26585	24405	9699	28179	38303	33570	92178	67600	77344	2903	36959	28985	alpha-glucosidase [EC:3.2.1.20]
K01188	11635	11218	10230	11125	8788	3708	26370	37023	32426	92178	67600	77344	2585	22459	18887	beta-glucosidase [EC:3.2.1.21]
K02596	337	0	765	1589	116	618	0	0	0	0	0	0	0	0	0	nitrogen fixation protein NifX
K13766	3634	0	471	3712	4038	817	0	0	0	0	0	0	0	0	0	methylglutaconyl-CoA hydratase [EC:4.2.1.18]
K13767	5277	841	5578	2598	2941	732	753	604	487	0	50	473	133	5426	4092	enoyl-CoA hydratase [EC:4.2.1.17]
K13003	0	0	0	0	0	0	0	0	0	0	0	0	0	0	0	glycosyltransferase [EC:2.4.1.-]
K13002	0	0	0	0	0	0	0	0	0	0	0	0	0	0	0	glycosyltransferase [EC:2.4.1.-]
K13000	0	0	0	0	0	0	0	0	0	0	0	0	0	0	0	mannosyltransferase [EC:2.4.1.-]
K02984	0	0	0	0	0	0	0	0	0	0	0	0	0	0	0	small subunit ribosomal protein S3Ae
K02986	32460	51643	38403	40353	41020	50143	35730	37535	32573	71535	70182	81273	32983	55877	44271	small subunit ribosomal protein S4
K02987	0	0	0	0	0	0	0	0	0	0	0	0	0	0	0	small subunit ribosomal protein S4e
K02636	0	0	0	0	0	0	0	0	0	0	0	0	0	0	0	cytochrome b6-f complex iron-sulfur subunit [EC:1.10.99.1]
K02982	32460	51643	38403	40353	41020	50143	35730	37535	32573	71535	70182	81273	32983	55877	44271	small subunit ribosomal protein S3
K02983	0	0	0	0	0	0	0	0	0	0	0	0	0	0	0	small subunit ribosomal protein S30e
K02638	0	0	0	0	0	0	0	0	0	0	0	0	0	0	0	plastocyanin
K02639	187	0	121	242	47	158	0	0	0	0	0	0	210	0	0	ferredoxin
K02988	32460	51643	38403	40353	41020	50143	35730	37535	32573	71535	70182	81273	32983	55877	44271	small subunit ribosomal protein S5
K08298	86	0	71	221	44	93	0	0	0	0	0	0	0	0	0	crotonobetainyl-CoA:carnitine CoA-transferase [EC:2.8.3.-]
K08299	120	0	71	367	152	283	0	0	0	0	0	0	0	0	0	carnitinyl-CoA dehydratase [EC:4.2.1.-]
K03583	9433	215	6761	16569	8601	5114	0	0	0	0	0	0	370	0	0	exodeoxyribonuclease V gamma subunit [EC:3.1.11.5]
K03582	9433	215	6761	16569	8601	5114	0	0	0	0	0	0	370	0	0	exodeoxyribonuclease V beta subunit [EC:3.1.11.5]
K03581	26434	50337	35857	32919	35671	47373	35730	37535	32573	71535	70117	81021	32447	24051	21454	exodeoxyribonuclease V alpha subunit [EC:3.1.11.5]
K03580	9474	215	6761	15881	6094	4821	0	0	0	0	0	0	370	0	0	ATP-dependent helicase HepA [EC:3.6.4.-];ATP-dependent helicase HepA [EC:3.6.1.-]
K03587	18593	1521	11951	33456	26753	10122	0	0	0	0	64	252	906	31826	22817	cell division protein FtsI (penicillin-binding protein 3) [EC:2.4.1.129]
K03586	11752	215	6904	17224	8362	5258	0	0	0	0	0	0	370	0	0	cell division protein FtsL
K03585	20167	313	13945	36690	29474	11059	0	0	0	0	0	0	370	0	0	membrane fusion protein
K03584	32460	51643	38403	40353	40961	50143	35730	37535	32573	71535	70182	81273	32983	55877	44271	DNA repair protein RecO (recombination protein O)
K03589	32413	8751	28340	39667	40179	50143	35730	37535	32573	71535	70182	81273	32927	55664	44122	cell division protein FtsQ
K03588	48596	52741	55587	47126	46686	90918	67072	71928	60963	93108	75133	85896	62436	65717	53709	cell division protein FtsW
K01725	1270	0	268	1976	368	616	0	0	0	0	0	0	0	0	0	cyanate lyase [EC:4.2.1.104]
K01724	6394	117	1211	6693	6023	2921	0	0	0	0	0	0	0	1488	1184	4a-hydroxytetrahydrobiopterin dehydratase [EC:4.2.1.96]
K01727	164	273	2347	915	1366	254	26404	37139	31102	42217	2534	0	189	0	0	hyaluronate lyase [EC:4.2.2.1]
K01726	351	0	321	493	1134	567	0	0	0	0	0	0	0	156	168	None
K01721	1068	0	1990	3797	946	1974	0	0	0	0	0	0	0	0	0	nitrile hydratase [EC:4.2.1.84]
K01720	12678	2883	9131	21425	20207	5871	0	28	0	0	179	504	1231	51619	36995	2-methylcitrate dehydratase [EC:4.2.1.79]
K01722	0	0	0	0	0	0	0	0	0	0	0	0	0	0	0	None
K13008	0	0	0	0	0	0	0	0	0	0	0	0	0	0	0	O-antigen polymerase
K01729	1187	0	268	2229	598	530	0	0	0	0	0	0	0	0	0	poly(beta-D-mannuronate) lyase [EC:4.2.2.3]
K01728	2996	56	2207	5032	4588	2408	0	28	0	0	50	0	1262	409	404	pectate lyase [EC:4.2.2.2]
K09530	0	0	0	0	0	0	0	0	0	0	0	0	0	0	0	DnaJ homolog subfamily C member 10
K09539	0	0	0	0	0	0	0	0	0	0	0	0	0	0	0	DnaJ homolog subfamily C member 19
K02188	1711	0	1533	6788	11002	1394	0	0	0	0	0	0	0	0	0	cobalamin biosynthesis protein CbiD;cobalt-precorrin-5B (C1)-methyltransferase [EC:2.1.1.195]
K02189	2105	0	1632	8062	12262	1570	0	0	0	0	0	0	0	0	0	cobalamin biosynthesis protein CbiG;cobalt-precorrin 5A hydrolase [EC:3.7.1.12]
K02182	375	0	214	974	594	523	0	0	0	0	0	0	0	0	0	crotonobetaine/carnitine-CoA ligase [EC:6.2.1.-]
K02183	0	0	0	0	0	0	0	0	0	0	0	0	0	0	0	calmodulin
K03769	10453	117	5644	20009	15992	5545	0	0	0	0	0	0	210	0	0	peptidyl-prolyl cis-trans isomerase C [EC:5.2.1.8]
K03768	30816	51643	38421	40601	40684	50065	36483	38111	33060	71535	70182	81273	33047	44393	35823	peptidyl-prolyl cis-trans isomerase B (cyclophilin B) [EC:5.2.1.8]
K03767	15308	6231	10377	23439	12586	7572	12285	17877	14969	21108	1294	252	906	31826	22817	peptidyl-prolyl cis-trans isomerase A (cyclophilin A) [EC:5.2.1.8]
K03765	324	0	616	1444	0	508	0	0	0	0	0	0	0	0	0	transcriptional activator of cad operon
K03764	7861	98	6291	12896	4811	4201	0	0	0	0	0	0	370	0	0	transcriptional repressor of met regulon (beta-ribbon, MetJ family)
K03763	16917	50122	28484	13246	16365	42087	35730	37535	32573	71535	70117	81021	32077	24051	21454	DNA polymerase III subunit alpha, Gram-positive type [EC:2.7.7.7]
K03762	34126	1525	24067	37309	25916	52382	19360	16616	13591	465	3736	4402	30327	36016	28025	MFS transporter, MHS family, proline/betaine transporter
K03761	11623	120	5314	20143	26124	6639	0	0	0	0	0	0	210	328	137	MFS transporter, MHS family, alpha-ketoglutarate permease
K03760	3802	0	2205	7359	4673	2452	0	0	0	0	0	0	210	0	0	phosphoethanolamine transferase
K09457	16038	962	16590	9638	15824	41241	20113	17221	14078	465	3722	4623	29555	10083	9611	7-cyano-7-deazaguanine reductase [EC:1.7.1.13]
K09456	7802	117	2889	10093	3349	3790	0	0	0	0	0	0	0	0	0	putative acyl-CoA dehydrogenase
K09459	0	0	0	0	108	190	0	0	0	0	0	0	0	0	0	phosphonopyruvate decarboxylase [EC:4.1.1.82]
K09458	36210	50591	40542	47244	42937	53359	48015	55412	47542	92643	71347	81021	32657	35552	29943	3-oxoacyl-[acyl-carrier-protein] synthase II [EC:2.3.1.179]
K00602	64029	59697	65911	76849	80464	99275	66596	71436	60583	93108	75123	86147	63254	97534	76524	phosphoribosylaminoimidazolecarboxamide formyltransferase / IMP cyclohydrolase [EC:2.1.2.3 3.5.4.10]
K13988	0	0	0	0	0	0	0	0	0	0	0	0	0	0	0	ADP-ribose pyrophosphatase [EC:3.6.1.13]
K13985	0	0	0	0	0	0	0	0	0	0	0	0	0	0	0	N-acyl-phosphatidylethanolamine-hydrolyzing phospholipase D [EC:3.1.4.-]
K09981	3982	785	5251	2062	3076	692	0	0	0	0	0	473	69	4998	3723	hypothetical protein
K09980	1232	0	339	2331	1405	623	0	0	0	0	0	0	0	0	0	hypothetical protein
K09983	1762	0	510	3387	1217	954	0	0	0	0	0	0	0	0	0	hypothetical protein
K09982	723	0	545	2574	439	742	0	0	0	0	0	0	0	0	0	hypothetical protein
K09985	177	0	612	3555	10753	413	0	0	0	0	0	0	0	0	0	hypothetical protein
K09984	2761	0	1819	5998	2174	1918	0	0	0	0	0	0	210	0	0	hypothetical protein
K09987	177	0	612	3555	10753	413	0	0	0	0	0	0	0	0	0	hypothetical protein
K09986	1750	117	1082	6370	11959	1033	0	0	0	0	0	0	0	0	0	hypothetical protein
K09989	3933	0	613	3859	2015	1040	0	0	0	0	0	0	0	0	0	hypothetical protein
K09988	2433	0	1761	5195	1680	1454	0	0	0	0	0	0	0	0	0	hypothetical protein
K12583	3615	1306	2405	5737	3821	2385	0	0	0	0	64	252	536	31826	22817	phosphatidylinositol alpha 1,6-mannosyltransferase [EC:2.4.1.-]
K12582	7861	98	6291	12896	5312	4201	0	0	0	0	0	0	370	0	0	TDP-Fuc4NAc transferase [EC:2.4.1.-]
K12589	0	0	0	0	0	0	0	0	0	0	0	0	0	0	0	exosome complex component RRP42
K11720	11928	215	8127	23834	29847	5671	0	0	0	0	0	0	370	0	0	lipopolysaccharide export system permease protein
K09759	0	0	0	0	0	0	0	0	0	0	0	0	0	0	0	nondiscriminating aspartyl-tRNA synthetase [EC:6.1.1.23]
K10985	0	0	0	43	169	0	0	0	0	0	0	0	0	0	0	PTS system, galactosamine-specific IIC component
K10984	0	0	0	43	169	0	0	0	0	0	0	0	0	0	0	PTS system, galactosamine-specific IIB component [EC:2.7.1.69]
K07468	0	0	0	0	0	0	0	0	0	0	0	0	0	0	0	putative ATP-dependent DNA ligase [EC:6.5.1.1]
K07469	0	0	0	0	0	0	0	0	0	0	0	0	0	0	0	aldehyde dehydrogenase (FAD-independent) [EC:1.2.99.7]
K07464	179	0	474	2749	8491	38	0	0	0	0	0	0	0	96	67	putative RecB family exonuclease
K07465	3137	1306	2097	5670	3655	1956	0	0	0	0	64	252	536	20535	14384	putative RecB family exonuclease
K07466	0	0	0	0	0	0	0	0	0	0	0	0	0	0	0	replication factor A1
K07467	1268	192	1449	1432	1392	703	12534	18033	15095	21108	1280	0	0	0	0	phage replication initiation protein
K07460	15204	1521	9846	26710	24499	7953	0	0	0	0	64	252	906	31826	22817	putative endonuclease
K07461	25297	50281	34847	29350	24197	46647	35730	37507	32573	71535	70067	81021	32447	23934	21351	putative endonuclease
K07462	24919	49552	31055	33104	34832	47589	35730	37535	32573	71535	70117	80548	32378	19053	17731	single-stranded-DNA-specific exonuclease [EC:3.1.-.-]
K07463	0	0	0	0	0	0	0	0	0	0	0	0	0	0	0	archaea-specific RecJ-like exonuclease
K10679	9044	98	8121	22067	27666	4809	0	0	0	0	0	0	160	0	0	nitroreductase / dihydropteridine reductase [EC:1.-.-.- 1.5.1.34]
K10678	2609	4808	1908	5339	1390	1665	0	0	0	0	0	0	210	0	0	nitroreductase [EC:1.-.-.-]
K10671	0	0	0	0	0	0	0	0	0	0	0	0	0	0	0	sarcosine reductase [EC:1.21.4.3]
K10670	844	578	749	2810	529	893	3331	2437	3525	49961	65166	76398	2466	14007	11869	glycine reductase [EC:1.21.4.2]
K10673	0	0	42	266	380	0	0	0	0	0	0	0	0	0	0	streptomycin 3"-kinase [EC:2.7.1.87]
K10672	0	0	0	0	0	0	0	0	0	0	0	0	0	0	0	betaine reductase [EC:1.21.4.4]
K10674	322	234	363	1235	160	634	0	0	0	0	0	0	0	0	0	ectoine hydroxylase [EC:1.14.11.-]
K10677	294	0	852	1601	499	844	0	0	0	0	0	0	0	0	0	inulin fructotransferase (DFA-I-forming) [EC:4.2.2.17]
K10676	2793	0	223	825	1218	859	0	0	0	0	0	0	0	0	0	2,4-dichlorophenol 6-monooxygenase [EC:1.14.13.20]
K08726	0	0	0	0	0	0	0	0	0	0	0	0	0	0	0	soluble epoxide hydrolase [EC:3.3.2.10]
K08724	6169	49865	16885	9034	13248	1818	4084	3041	4012	49961	65216	76871	2656	19395	15935	penicillin-binding protein 2B
K08722	7861	98	6291	12896	4811	4201	0	0	0	0	0	0	370	0	0	5'-nucleotidase [EC:3.1.3.5]
K08723	3861	0	2479	6578	2032	2127	0	0	0	0	0	0	0	0	0	5'-nucleotidase [EC:3.1.3.5]
K08720	0	117	0	0	0	0	0	0	0	0	0	0	0	0	0	outer membrane protein OmpU
K08721	339	0	74	509	478	103	0	0	0	0	0	0	0	0	0	multidrug resistance outer membrane protein OprJ
K08728	94	101464	21222	6972	20188	226	0	0	0	0	0	0	112	0	0	nucleoside deoxyribosyltransferase [EC:2.4.2.6]
K10187	0	0	0	0	0	0	0	0	0	0	0	0	0	0	0	germacradienol/geosmin synthase [EC:4.2.3.22 4.2.3.75 4.1.99.16];germacradienol/germacrene-D synthase [EC:4.2.3.22]
K00119	2569	5201	760	5083	12380	600	0	0	0	0	0	0	0	0	0	None
K00118	0	0	0	638	1178	293	0	0	0	0	0	0	0	0	0	glucose-fructose oxidoreductase [EC:1.1.99.28]
K00449	7760	1423	3721	10918	4826	3780	0	0	0	0	64	252	536	19995	14080	protocatechuate 3,4-dioxygenase, beta subunit [EC:1.13.11.3]
K00448	7760	1423	3721	10775	4463	3780	0	0	0	0	64	252	536	19995	14080	protocatechuate 3,4-dioxygenase, alpha subunit [EC:1.13.11.3]
K00115	0	0	0	0	0	0	0	0	0	0	0	0	0	0	0	glucose dehydrogenase (acceptor) [EC:1.1.99.10]
K00446	2589	1306	2960	5821	3949	2578	0	0	0	0	64	252	536	19095	13346	catechol 2,3-dioxygenase [EC:1.13.11.2]
K00117	4976	234	4340	16578	27563	3129	0	0	0	0	0	0	0	0	0	quinoprotein glucose dehydrogenase [EC:1.1.5.2]
K00116	41206	2547	37768	38851	29064	89705	39777	33937	27839	931	7408	9025	59918	46005	37591	malate dehydrogenase (quinone) [EC:1.1.5.4]
K00111	40788	2293	34235	42847	35391	52719	20113	17221	14078	465	3722	5096	30363	27028	22112	glycerol-3-phosphate dehydrogenase [EC:1.1.5.3]
K00442	0	0	0	0	0	0	0	0	0	0	0	0	0	0	0	coenzyme F420 hydrogenase delta subunit
K00113	4699	98	4428	8649	3341	2582	0	0	0	0	0	0	370	0	0	glycerol-3-phosphate dehydrogenase subunit C [EC:1.1.5.3]
K00112	4699	98	4428	8649	3341	2582	0	0	0	0	0	0	370	0	0	glycerol-3-phosphate dehydrogenase subunit B [EC:1.1.5.3]
K01539	0	0	0	0	0	0	0	0	0	0	0	0	0	0	0	sodium/potassium-transporting ATPase subunit alpha [EC:3.6.3.9]
K01531	10681	948	10231	20520	9223	6386	27902	38191	33463	92178	67625	76398	2836	13794	11720	Mg2+-importing ATPase [EC:3.6.3.2]
K04720	532	0	864	2529	1561	576	753	576	487	0	0	0	64	39	55	threonine-phosphate decarboxylase [EC:4.1.1.81]
K01533	58916	53518	55927	64746	57430	96934	55592	54661	46482	72000	73918	85675	62967	92601	72649	Cu2+-exporting ATPase [EC:3.6.3.4]
K01534	52476	18529	49803	79733	50707	63868	87840	102555	92810	334704	334675	386645	43804	120835	97008	Cd2+/Zn2+-exporting ATPase [EC:3.6.3.3 3.6.3.5]
K01535	0	0	0	223	845	190	0	0	0	0	0	0	0	0	0	H+-transporting ATPase [EC:3.6.3.6]
K01537	6380	88323	27610	8222	8044	2209	15617	20342	18494	71069	66446	76871	2648	19472	15955	Ca2+-transporting ATPase [EC:3.6.3.8]
K14358	0	0	0	0	0	0	0	0	0	0	0	0	0	0	0	secernin
K14605	0	0	0	0	0	0	0	0	0	0	0	0	0	0	0	lycopene cyclase CruA
K14606	0	0	0	0	0	0	0	0	0	0	0	0	0	0	0	lycopene cyclase CruP
K00413	3992	0	1794	10712	24431	1384	0	0	0	0	0	0	0	0	0	ubiquinol-cytochrome c reductase cytochrome c1 subunit [EC:1.10.2.2];ubiquinol-cytochrome c reductase cytochrome c1 subunit
K10120	111	0	92	68	137	46	0	0	0	0	0	0	0	156	168	putative sugar transport system substrate-binding protein
K05600	373	0	117	518	521	103	0	0	0	0	0	0	0	0	0	anthranilate 1,2-dioxygenase (deaminating, decarboxylating) small subunit [EC:1.14.12.1]
K05777	789	117	628	3346	1432	554	753	576	487	0	0	0	64	252	204	putative thiamine transport system substrate-binding protein
K03972	238	0	545	1329	121	415	0	0	0	0	0	0	0	0	0	phage shock protein E
K03973	11834	44519	21718	17524	16481	4370	0	0	0	0	0	473	495	5212	3871	phage shock protein C
K03970	7861	98	6291	12896	4871	4201	0	0	0	0	0	0	370	0	0	phage shock protein B
K03971	3861	0	2479	6578	2032	2127	0	0	0	0	0	0	0	0	0	phage shock protein D
K03976	13863	49454	23577	13466	14796	42363	35730	37535	32573	71535	70117	80548	32008	18625	17393	putative transcription regulator
K03977	32460	51643	38250	40248	40628	50143	35730	37535	32573	71535	70182	81273	32983	55733	44104	GTP-binding protein
K03974	7861	98	6291	12896	4871	4201	0	0	0	0	0	0	370	0	0	psp operon transcriptional activator
K03975	13237	96638	28536	25041	33124	7062	0	0	0	0	0	0	482	12035	8904	membrane-associated protein
K03978	28845	50337	35999	34305	35980	47758	35730	37535	32573	71535	70117	81021	32447	24051	21454	GTP-binding protein
K03979	32460	51643	38403	40353	41020	50143	35730	37535	32573	71535	70182	81273	32983	55877	44271	GTP-binding protein
K13378	9433	215	6761	15434	6364	4821	0	0	0	0	0	0	370	0	0	NADH dehydrogenase I subunit C/D [EC:1.6.5.3];NADH-quinone oxidoreductase subunit C/D [EC:1.6.5.3]
K02372	30551	98856	48323	39472	47403	49110	48015	55440	47542	92643	71397	81021	32503	23838	21306	3R-hydroxymyristoyl ACP dehydrase [EC:4.2.1.-]
K02371	9139	7485	13603	13374	23332	1906	16370	20890	18981	71069	66396	77344	2669	24099	19392	enoyl-[acyl carrier protein] reductase II [EC:1.3.1.-]
K02377	1802	0	702	2462	2124	1035	753	576	487	0	0	0	64	0	30	GDP-L-fucose synthase [EC:1.1.1.271]
K02379	32253	2600	25879	33685	27816	49398	20113	17221	14078	465	3786	4875	30460	41832	32377	FdhD protein
K03396	0	0	0	150	676	0	0	0	0	0	0	0	0	0	0	S-(hydroxymethyl)glutathione synthase [EC:4.4.1.22]
K03397	0	0	0	0	0	0	0	0	0	0	0	0	0	0	0	indoleacetate---lysine synthetase [EC:6.3.2.20]
K03394	5518	501	4632	21255	32476	3901	753	576	487	0	0	0	64	341	223	precorrin-2 C20-methyltransferase / cobalt-factor-2 C20-methyltransferase [EC:2.1.1.130 2.1.1.151];precorrin-2/cobalt-factor-2 C20-methyltransferase [EC:2.1.1.130 2.1.1.151]
K03395	0	0	0	0	0	0	0	0	0	0	0	0	0	0	0	gentamicin 3'-N-acetyltransferase [EC:2.3.1.60]
K03392	278	0	450	935	875	498	0	0	0	0	0	0	0	183	192	aminocarboxymuconate-semialdehyde decarboxylase [EC:4.1.1.45]
K03393	0	0	0	0	0	0	0	0	0	0	0	0	0	0	0	aromatic amino acid hydroxylase [EC:1.14.16.-]
K03390	0	0	0	0	64	0	0	0	0	0	0	0	0	0	0	heterodisulfide reductase subunit C [EC:1.8.98.1]
K03391	0	0	0	0	217	381	0	0	0	0	0	0	0	0	0	pentachlorophenol monooxygenase [EC:1.14.13.50]
K03399	390	0	616	1543	254	508	0	0	0	0	0	0	0	0	0	precorrin-6Y C5,15-methyltransferase [EC:2.1.1.132]
K03027	0	0	0	0	0	0	0	0	0	0	0	0	0	0	0	DNA-directed RNA Polymerase III subunit C5 [EC:2.7.7.6];DNA-directed RNA polymerases I and III subunit RPAC1
K12136	0	0	0	0	0	0	0	0	0	0	0	0	0	0	0	hydrogenase-4 component A [EC:1.-.-.-]
K12137	0	0	0	0	0	0	0	0	0	0	0	0	0	0	0	hydrogenase-4 component B [EC:1.-.-.-]
K06610	1257	1197	435	1284	1879	542	0	28	0	0	50	0	0	313	336	MFS transporter, SP family, inositol transporter
K12138	0	0	0	0	0	0	0	0	0	0	0	0	0	0	0	hydrogenase-4 component C [EC:1.-.-.-]
K12139	0	0	0	0	0	0	0	0	0	0	0	0	0	0	0	hydrogenase-4 component D [EC:1.-.-.-]
K11444	1539	0	367	2371	396	714	0	0	0	0	0	0	0	0	0	two-component system, chemotaxis family, response regulator WspR [EC:2.7.7.65]
K11440	1146	56	343	730	418	495	0	28	0	0	50	0	0	156	168	choline dehydrogenase [EC:1.1.1.1]
K11443	177	0	0	499	0	413	0	0	0	0	0	0	0	0	0	two-component system, cell cycle response regulator DivK
K11442	10584	121	10401	3396	1933	40096	19360	16616	13591	465	3672	4150	29421	4618	5494	putative uridylyltransferase [EC:2.7.7.-]
K00612	6454	785	5726	5213	2331	1505	0	0	0	0	0	473	69	4998	3723	carbamoyltransferase [EC:2.1.3.-]
K00613	1652	0	965	2633	920	986	0	0	0	0	0	0	0	0	0	glycine amidinotransferase [EC:2.1.4.1]
K00610	7861	98	6291	12896	4811	4201	0	0	0	0	0	0	370	0	0	aspartate carbamoyltransferase regulatory subunit
K00611	39647	55436	43930	41700	28219	90496	53558	52955	45126	72000	73779	84950	62146	55149	45757	ornithine carbamoyltransferase [EC:2.1.3.3]
K00616	35820	3344	28564	42108	30601	51506	20113	17221	14078	465	3786	4875	30670	42298	32699	transaldolase [EC:2.2.1.2]
K00617	0	0	0	0	0	0	0	0	0	0	0	0	0	0	0	None
K00614	102	0	85	241	848	0	0	0	0	0	0	0	0	0	0	None
K00615	52317	5011	45817	85596	65017	65722	40593	41167	37135	121496	135422	157671	36003	70002	56305	transketolase [EC:2.2.1.1]
K00619	6258	117	1216	3629	3836	2116	0	0	0	0	0	0	0	11618	8570	amino-acid N-acetyltransferase [EC:2.3.1.1]
K10863	0	0	0	0	0	0	0	0	0	0	0	0	0	0	0	aprataxin [EC:3.-.-.-]
K07874	0	0	0	0	0	0	0	0	0	0	0	0	0	0	0	Ras-related protein Rab-1A
K06234	0	0	0	0	0	0	0	0	0	0	0	0	0	0	0	Ras-related protein Rab-23
K10240	4056	785	5335	1995	2865	427	753	576	487	0	0	473	133	5286	3912	cellobiose transport system substrate-binding protein
K10241	3982	785	5335	1948	2728	597	753	576	487	0	0	473	133	5056	3753	cellobiose transport system permease protein
K10242	56	0	307	690	1309	429	0	0	0	0	0	0	0	0	0	cellobiose transport system permease protein
K10243	3638	1306	2332	6978	4834	2903	0	0	0	0	64	252	536	20535	14384	cellobiose transport system ATP-binding protein
K04110	0	0	0	255	745	0	0	0	0	0	0	0	0	0	0	benzoate-CoA ligase [EC:6.2.1.25]
K04113	0	0	0	0	0	0	0	0	0	0	0	0	0	0	0	benzoyl-CoA reductase subunit [EC:1.3.99.15];benzoyl-CoA reductase subunit [EC:1.3.7.8]
K04112	0	0	0	0	0	0	0	0	0	0	0	0	0	0	0	benzoyl-CoA reductase subunit [EC:1.3.99.15];benzoyl-CoA reductase subunit [EC:1.3.7.8]
K04115	0	0	0	0	0	0	0	0	0	0	0	0	0	0	0	benzoyl-CoA reductase subunit [EC:1.3.99.15];benzoyl-CoA reductase subunit [EC:1.3.7.8]
K04114	0	0	0	0	0	0	0	0	0	0	0	0	0	0	0	benzoyl-CoA reductase subunit [EC:1.3.99.15];benzoyl-CoA reductase subunit [EC:1.3.7.8]
K04117	0	0	0	0	0	0	0	0	0	0	0	0	0	0	0	cyclohexanecarboxyl-CoA dehydrogenase [EC:1.3.99.-]
K04116	0	0	0	0	108	190	0	0	0	0	0	0	0	0	0	cyclohexanecarboxylate-CoA ligase [EC:6.2.1.-]
K04118	0	0	0	0	0	0	0	0	0	0	0	0	0	0	0	pimeloyl-CoA dehydrogenase [EC:1.3.1.62]
K05517	8973	215	6288	14107	4666	4446	0	0	0	0	0	0	210	0	0	nucleoside-specific channel-forming protein
K07705	16104	44373	27394	9331	5842	41311	31590	34521	28517	21574	4951	4623	29510	10503	9830	two-component system, LytT family, response regulator LytT
K07704	16104	44373	27425	9529	6327	41311	31590	34521	28517	21574	4951	4623	29510	10503	9830	two-component system, LytT family, sensor histidine kinase LytS [EC:2.7.13.3]
K07707	11593	2599	12308	7400	6104	41161	33392	35673	31048	71535	69992	80548	31699	18412	17214	two-component system, AgrA family, response regulator AgrA
K07706	21168	2517	20846	7765	6794	79794	38362	33105	26970	931	7343	8300	58769	8731	10535	two-component system, AgrA family, sensor histidine kinase AgrC [EC:2.7.13.-]
K07701	2751	0	2053	5694	1703	1807	0	0	0	0	0	0	210	0	0	two-component system, CitB family, sensor histidine kinase DcuS [EC:2.7.13.3]
K07700	7774	98	6507	13508	4608	4374	0	0	0	0	0	0	370	0	0	two-component system, CitB family, cit operon sensor histidine kinase CitA [EC:2.7.13.3]
K07703	2989	0	2598	6917	1703	2222	0	0	0	0	0	0	210	0	0	two-component system, CitB family, response regulator DcuR
K07702	7774	98	6507	13508	4608	4374	0	0	0	0	0	0	370	0	0	two-component system, CitB family, response regulator CitB
K07709	324	0	616	1444	44	508	0	0	0	0	0	0	0	0	0	two-component system, NtrC family, sensor histidine kinase HydH [EC:2.7.13.3]
K07708	11928	215	7515	20778	19055	5671	0	0	0	0	0	0	370	0	0	two-component system, NtrC family, nitrogen regulation sensor histidine kinase GlnL [EC:2.7.13.3]
K01955	36867	62429	43715	43877	53717	50133	33205	35763	29535	21574	5066	5347	30649	47217	36416	carbamoyl-phosphate synthase large subunit [EC:6.3.5.5]
K13042	0	0	0	0	0	0	0	0	0	0	0	0	0	0	0	dimethylglycine N-methyltransferase [EC:2.1.1.161]
K09934	4242	0	741	2534	615	905	0	0	0	0	0	0	0	0	0	hypothetical protein
K09935	5446	98	3321	5267	2693	1541	0	0	0	0	0	0	0	0	0	hypothetical protein
K06216	10795	43893	21705	4580	4177	40078	31590	34493	28517	21574	4901	4150	29441	4113	5041	putative ribose uptake protein
K09937	6059	0	2501	7478	4066	2286	0	0	0	0	0	0	210	0	0	hypothetical protein
K13745	5235	117	3675	9226	4481	3165	0	0	0	0	0	0	210	11447	8601	L-2,4-diaminobutyrate decarboxylase [EC:4.1.1.86]
K13746	0	0	0	0	0	0	0	0	0	0	0	0	0	0	0	carboxynorspermidine dehydrogenase
K13747	875	0	374	1792	1254	708	0	0	0	0	0	0	0	96	67	carboxynorspermidine decarboxylase [EC:4.1.1.-]
K13740	45	0	71	157	0	93	0	0	0	0	0	0	0	0	0	secreted effector protein SptP
K13741	45	0	71	157	0	93	0	0	0	0	0	0	0	0	0	guanine nucleotide exchange factor SopE
K13742	0	0	0	0	0	0	0	0	0	0	0	0	0	0	0	protein IpgB1
K06211	11787	883	11363	14388	6698	4399	0	0	0	0	0	473	439	4998	3723	HipB family transcriptional regulator, involved in the regulation of NAD biosynthesis
K06212	7775	98	6192	12651	4771	4099	0	0	0	0	0	0	370	0	0	formate transporter
K09933	7906	117	3110	10611	5243	3248	0	0	0	0	0	0	210	0	0	hypothetical protein
K02618	6980	1404	6055	12626	6508	3688	0	0	0	0	64	252	536	31227	22513	phenylacetic acid degradation protein
K02619	24428	1698	20081	26401	14426	47866	19360	16644	13591	465	3786	4402	30327	36545	28512	4-amino-4-deoxychorismate lyase [EC:4.1.3.38]
K02968	28983	51545	34983	34995	38789	48500	35730	37535	32573	71535	70182	81273	32983	55877	44271	small subunit ribosomal protein S20
K02966	0	0	0	0	0	0	0	0	0	0	0	0	0	0	0	small subunit ribosomal protein S19e
K02967	32460	51643	38403	40353	41020	50143	35730	37535	32573	71535	70182	81273	32983	55877	44271	small subunit ribosomal protein S2
K02616	9954	883	9652	11159	7250	3324	0	0	0	0	0	473	69	5036	3748	phenylacetic acid degradation operon negative regulatory protein
K02965	31339	51587	38052	39446	40597	49592	35730	37507	32573	71535	70132	81273	32983	55877	44271	small subunit ribosomal protein S19
K02962	0	0	0	0	0	0	0	0	0	0	0	0	0	0	0	small subunit ribosomal protein S17e
K02611	11271	2189	11306	15040	9239	4164	0	0	0	0	64	725	605	36263	26260	phenylacetic acid degradation protein
K02613	8116	1404	6376	14740	8323	4684	0	0	0	0	64	252	536	31554	22650	phenylacetic acid degradation NADH oxidoreductase
K03569	29435	99698	46376	39431	49232	9562	7122	5445	6024	49961	65392	77817	3537	30826	24429	rod shape-determining protein MreB and related proteins
K03568	11994	215	7509	21383	20925	5917	0	0	0	0	0	0	370	0	0	TldD protein
K03565	32460	51643	38403	39820	40250	50143	35730	37535	32573	71535	70182	81273	32983	55664	44122	regulatory protein
K06218	2342	0	2318	9269	22411	1419	0	0	0	0	0	0	421	0	0	RelE protein
K03567	9399	98	6658	15642	6730	4924	0	0	0	0	0	0	370	0	0	glycine cleavage system transcriptional repressor
K03566	22346	684	12176	37641	12735	13159	0	0	0	0	0	0	580	0	0	LysR family transcriptional regulator, glycine cleavage system transcriptional activator
K03561	19531	332	12114	45116	67467	9098	0	0	0	0	0	0	790	0	0	biopolymer transport protein ExbB
K03560	11752	215	6904	17224	8362	5258	0	0	0	0	0	0	370	0	0	biopolymer transport protein TolR
K03563	16661	1056	12702	22131	11575	6510	753	604	487	0	50	473	503	5426	4092	carbon storage regulator
K03562	11928	215	7515	20778	19026	5671	0	0	0	0	0	0	370	0	0	biopolymer transport protein TolQ
K06430	1036	56	252	662	339	449	0	28	0	0	50	0	0	0	0	small acid-soluble spore protein M (minor)
K01709	2265	56	520	2468	631	1065	0	28	0	0	50	0	0	0	0	CDP-glucose 4,6-dehydratase [EC:4.2.1.45]
K01708	5702	56	2806	9755	3986	3671	0	28	0	0	50	0	210	156	168	galactarate dehydratase [EC:4.2.1.42]
K01707	3100	173	1157	4555	2798	2408	0	28	0	0	50	0	0	156	168	5-dehydro-4-deoxyglucarate dehydratase [EC:4.2.1.41]
K01706	6190	173	2205	7592	3961	3165	0	28	0	0	50	0	210	156	168	glucarate dehydratase [EC:4.2.1.40]
K01705	0	0	0	0	0	0	0	0	0	0	0	0	0	0	0	homoaconitate hydratase [EC:4.2.1.36]
K01704	59360	46543	57913	71169	67691	99086	40226	34441	28157	931	7573	8804	60878	74782	57563	3-isopropylmalate/(R)-2-methylmalate dehydratase small subunit [EC:4.2.1.33 4.2.1.35]
K01703	59137	46543	57770	70660	67691	98846	40226	34441	28157	931	7573	8804	60878	74782	57563	3-isopropylmalate/(R)-2-methylmalate dehydratase large subunit [EC:4.2.1.33 4.2.1.35]
K01702	0	0	0	0	0	0	0	0	0	0	0	0	0	0	0	3-isopropylmalate dehydratase [EC:4.2.1.33]
K14165	0	0	61	465	1513	0	0	0	0	0	0	0	0	0	0	dual specificity phosphatase [EC:3.1.3.16 3.1.3.48]
K14164	0	0	0	0	0	0	0	0	0	0	0	0	0	0	0	glycyl-tRNA synthetase [EC:6.1.1.14]
K14166	1146	56	343	730	418	495	0	28	0	0	50	0	0	156	168	copper transport protein
K14161	4432	1306	2428	9408	6846	3137	0	0	0	0	64	252	536	20208	14247	protein ImuB
K14160	669	0	142	2040	1386	1214	0	0	0	0	0	0	0	0	0	protein ImuA
K14162	5401	1306	2914	10835	7757	4322	0	0	0	0	64	252	536	20535	14384	error-prone DNA polymerase [EC:2.7.7.7]
K05396	9950	98	7527	17191	5726	5663	0	0	0	0	0	0	370	0	0	D-cysteine desulfhydrase [EC:4.4.1.15]
K03709	17415	95708	38999	24063	24739	46111	33445	35735	31048	71535	70186	81304	33418	101604	76745	DtxR family transcriptional regulator, Mn-dependent transcriptional regulator
K03708	16917	50122	28484	13183	16053	42087	35730	37535	32573	71535	70117	81021	32077	24051	21454	transcriptional regulator CtsR
K08160	6423	0	3711	10617	3653	3389	0	0	0	0	0	0	0	0	0	MFS transporter, DHA1 family, multidrug/chloramphenicol efflux transport protein
K03701	40875	100875	55647	51956	61074	52971	35730	37535	32573	71535	70182	81746	33108	61416	48298	excinuclease ABC subunit A
K03700	17059	50122	28580	13516	16820	42125	35730	37535	32573	71535	70117	81021	32077	24051	21454	recombination protein U
K03703	32413	8518	28297	40102	40335	50143	35730	37535	32573	71535	70182	81273	32927	55916	44296	excinuclease ABC subunit C
K03702	32460	51643	38403	40353	41020	50143	35730	37535	32573	71535	70182	81273	32983	55877	44271	excinuclease ABC subunit B
K03705	23027	51428	31642	24256	33778	45322	35730	37535	32573	71535	70182	81273	32613	55877	44271	heat-inducible transcriptional repressor
K03704	97433	105911	109937	139043	119102	120564	99639	113373	98715	235247	207964	239417	69097	133122	105491	cold shock protein (beta-ribbon, CspA family)
K03707	32308	4265	33265	24351	18250	84928	53201	52766	44957	72000	73843	85675	62288	78593	62633	transcriptional activator TenA [EC:3.5.99.2];thiaminase (transcriptional activator TenA) [EC:3.5.99.2]
K03706	16870	1675	17925	9502	5984	42011	35730	37535	32573	71535	70117	81021	32021	23838	21306	transcriptional pleiotropic repressor
K06289	111	0	92	68	79	46	0	0	0	0	0	0	0	156	168	spore germination protein AB
K06288	1288	56	440	1000	874	534	0	28	0	0	50	0	0	156	168	spore germination protein AA
K06283	5277	841	5494	2540	2711	732	0	28	0	0	50	473	69	5426	4062	putative DeoR family transcriptional regulator, stage III sporulation protein D
K06282	5352	98	4452	7837	3447	2864	0	0	0	0	0	0	160	0	0	hydrogenase small subunit [EC:1.12.99.6]
K06281	5352	98	4452	7837	3447	2864	0	0	0	0	0	0	160	0	0	hydrogenase large subunit [EC:1.12.99.6]
K06287	23480	2499	17448	35628	41991	9811	13038	18481	15456	21108	1344	725	1039	37252	26908	septum formation protein
K06286	16917	50122	28484	13199	16228	42087	35730	37535	32573	71535	70117	81021	32077	24013	21429	septation ring formation regulator
K06285	5277	841	5578	2598	2941	732	753	604	487	0	50	473	133	5426	4092	transcription attenuation protein (tryptophan RNA-binding attenuator protein)
K06284	5567	841	5766	2936	3475	816	753	604	487	0	50	473	133	5678	4327	transcriptional pleiotropic regulator of transition state genes
K08161	7243	92204	27827	17181	17210	4025	12285	17877	14969	21108	1230	0	482	96	67	MFS transporter, DHA1 family, multidrug resistance protein
K07540	0	0	0	0	0	0	0	0	0	0	0	0	0	0	0	benzylsuccinate synthase [EC:4.1.99.11]
K06438	5277	841	5494	2493	2574	732	0	28	0	0	50	473	69	5387	4037	similar to stage IV sporulation protein
K06869	0	0	0	0	0	0	0	0	0	0	0	0	0	0	0	None
K06868	0	0	0	0	0	0	0	0	0	0	0	0	0	0	0	Sep-tRNA:Cys-tRNA synthetase [EC:2.5.1.73]
K06867	17765	4270	12417	31163	27515	8206	13038	18453	15456	21108	1423	755	1831	61434	43308	None
K06866	7775	98	6192	12651	4771	4099	0	0	0	0	0	0	370	0	0	autonomous glycyl radical cofactor
K06865	0	0	0	0	0	0	0	0	0	0	0	0	0	0	0	ATPase
K06864	210	1030	1930	4618	8455	386	13871	19134	16006	21108	1304	0	189	341	193	None
K06863	0	0	0	0	0	0	0	0	0	0	0	0	0	0	0	5-formaminoimidazole-4-carboxamide-1-(beta)-D-ribofuranosyl 5'-monophosphate synthetase [EC:6.3.4.-]
K06862	0	0	0	0	0	0	0	0	0	0	0	0	0	0	0	energy-converting hydrogenase B subunit Q
K06861	11928	215	7515	21059	19615	5671	0	0	0	0	0	0	370	0	0	lipopolysaccharide export system ATP-binding protein [EC:3.6.3.-]
K06860	1864	1306	2293	6039	4463	2216	0	0	0	0	64	252	536	20535	14384	None
K12659	0	0	0	0	0	0	0	0	0	0	0	0	0	0	0	N-acetyl-gamma-glutamyl-phosphate reductase / acetylglutamate kinase [EC:1.2.1.38 2.7.2.8]
K12658	1665	117	467	2692	1026	722	0	0	0	0	0	0	0	0	0	4-hydroxyproline epimerase [EC:5.1.1.8]
K07547	0	0	0	0	0	0	0	0	0	0	0	0	0	0	0	2-[hydroxy(phenyl)methyl]-succinyl-CoA dehydrogenase BbsC subunit [EC:1.1.1.35]
K07546	0	0	0	0	0	0	0	0	0	0	0	0	0	0	0	E-phenylitaconyl-CoA hydratase [EC:4.2.1.-]
K15023	0	0	0	0	0	0	0	0	0	0	0	0	0	0	0	5-methyltetrahydrofolate corrinoid/iron sulfur protein methyltransferase
K15022	0	0	0	0	0	0	0	0	0	0	0	0	0	0	0	formate dehydrogenase beta subunit [EC:1.2.1.43]
K15020	0	0	0	0	0	0	0	0	0	0	0	0	0	0	0	acryloyl-coenzyme A reductase [EC:1.3.1.84]
K15024	0	0	204	332	1003	30	1506	1152	974	0	0	0	128	39	85	propanediol utilization protein
K08700	0	0	0	0	0	0	0	0	0	0	0	0	0	0	0	carbon dioxide concentrating mechanism protein CcmO
K08162	6096	98	5196	10142	3768	3263	0	0	0	0	0	0	370	0	0	MFS transporter, DHA1 family, multidrug resistance protein
K07544	0	0	0	0	0	0	0	0	0	0	0	0	0	0	0	benzylsuccinate CoA-transferase BbsF subunit [EC:2.8.3.15]
K00137	4268	1306	3745	12141	12296	2514	0	0	0	0	64	252	746	19095	13346	aminobutyraldehyde dehydrogenase [EC:1.2.1.19]
K00135	59703	92332	68930	80473	99379	100312	38866	33581	27331	931	7587	9528	61202	109025	82676	succinate-semialdehyde dehydrogenase (NADP+) [EC:1.2.1.16]
K00134	55136	54519	60205	60331	53629	94996	68128	72632	61620	93108	75198	86147	63073	97420	76536	glyceraldehyde 3-phosphate dehydrogenase [EC:1.2.1.12]
K00133	42773	51741	45240	56182	46587	55720	35730	37535	32573	71535	70182	81273	33353	55953	44234	aspartate-semialdehyde dehydrogenase [EC:1.2.1.11]
K00132	0	0	0	0	0	0	0	0	0	0	0	0	0	0	0	acetaldehyde dehydrogenase (acetylating) [EC:1.2.1.10]
K00131	5820	785	5668	4491	3149	895	753	576	487	0	0	473	133	5152	3820	glyceraldehyde-3-phosphate dehydrogenase (NADP) [EC:1.2.1.9]
K00130	34579	2717	25390	33035	18943	50641	19360	16644	13591	465	3786	4875	30396	41695	32269	betaine-aldehyde dehydrogenase [EC:1.2.1.8]
K00139	0	0	0	0	0	0	0	0	0	0	0	0	0	0	0	succinate-semialdehyde dehydrogenase [EC:1.2.1.24]
K00138	421	0	71	1044	561	93	0	0	0	0	0	0	0	0	0	aldehyde dehydrogenase [EC:1.2.1.-]
K00429	1328	0	572	2380	1293	1010	753	576	487	0	0	0	64	0	30	catalase [EC:1.11.1.6]
K00428	3219	0	1401	7083	14281	1070	0	0	0	0	0	0	0	0	0	cytochrome c peroxidase [EC:1.11.1.5]
K00421	0	0	0	0	0	0	0	0	0	0	0	0	0	0	0	None
K00423	0	0	0	0	0	0	0	0	0	0	0	0	0	0	0	L-ascorbate oxidase [EC:1.10.3.3]
K00425	41077	51220	46178	59293	60285	55320	32399	35126	29047	21574	5066	4875	30886	42096	32574	cytochrome d ubiquinol oxidase subunit I [EC:1.10.3.-];cytochrome bd-I oxidase subunit I [EC:1.10.3.-]
K00427	3810	0	2422	6565	2797	2025	0	0	0	0	0	0	0	0	0	L-lactate permease
K00426	42056	51220	46574	59963	60228	55640	32399	35126	29047	21574	5066	4875	30727	42096	32574	cytochrome d ubiquinol oxidase subunit II [EC:1.10.3.-];cytochrome bd-I oxidase subunit II [EC:1.10.3.-]
K14292	0	0	0	0	0	0	0	0	0	0	0	0	0	0	0	trimethylguanosine synthase [EC:2.1.1.-]
K14379	0	0	0	0	0	0	0	0	0	0	0	0	0	0	0	tartrate-resistant acid phosphatase type 5 [EC:3.1.3.2]
K14370	0	0	0	0	0	0	0	0	0	0	0	0	0	0	0	erythromycin B/D C-12 hydroxylase [EC:1.14.-.-]
K14371	0	0	0	0	0	0	0	0	0	0	0	0	0	0	0	type I polyketide synthase AVES
K14372	0	0	0	0	0	0	0	0	0	0	0	0	0	0	0	cytochrome P450 hydroxylase [EC:1.14.-.-]
K14373	0	0	0	0	0	0	0	0	0	0	0	0	0	0	0	C-5 ketoreductase
K14374	0	0	0	0	0	0	0	0	0	0	0	0	0	0	0	avermectin B 5-O-methyltransferase [EC:2.1.1.-]
K14375	0	0	0	0	0	0	0	0	0	0	0	0	0	0	0	dTDP-L-oleandrosyltransferase [EC:2.4.1.-]
K09845	42	0	0	0	64	86	0	0	0	0	0	0	0	0	0	methoxyneurosporene dehydrogenase [EC:1.14.99.-]
K14082	0	0	0	0	0	0	0	0	0	0	0	0	0	0	0	methylcobamide:CoM methyltransferase [EC:2.1.1.-]
K14083	0	0	0	436	128	0	0	0	0	0	0	0	0	0	0	trimethylamine methyltransferase [EC:2.1.1.-]
K14080	0	0	0	0	0	0	0	0	0	0	0	0	0	0	0	methylcobalamin:coenzyme M methyltransferase [EC:2.1.1.-]
K14081	0	0	0	0	0	0	0	0	0	0	0	0	0	0	0	methanol corrinoid protein
K14086	0	0	0	0	0	0	0	0	0	0	0	0	0	0	0	ech hydrogenase subunit A
K14087	0	0	0	0	0	0	0	0	0	0	0	0	0	0	0	ech hydrogenase subunit B
K14084	0	0	0	0	0	0	0	0	0	0	0	0	0	0	0	trimethylamine corrinoid protein
K14088	0	0	0	0	0	0	0	0	0	0	0	0	0	0	0	ech hydrogenase subunit C
K14089	0	0	0	0	0	0	0	0	0	0	0	0	0	0	0	ech hydrogenase subunit D
K01552	6778	89052	25435	11585	12485	3892	36909	53692	44907	63325	3688	0	112	12744	9527	None
K01551	1141	1543	1908	5280	3363	1259	753	576	487	0	64	252	600	19649	13695	arsenite-transporting ATPase [EC:3.6.3.16]
K01556	7993	785	5742	4292	5449	1433	753	576	487	0	0	473	133	5174	3856	kynureninase [EC:3.7.1.3]
K01557	135	0	0	354	0	327	0	0	0	0	0	0	0	0	0	acylpyruvate hydrolase [EC:3.7.1.5]
K01554	5233	98	4255	8986	2841	2741	0	0	0	0	0	0	210	0	0	None
K01555	1872	0	613	3635	2059	1230	0	0	0	0	0	0	0	0	0	fumarylacetoacetase [EC:3.7.1.2]
K04708	0	0	0	0	0	0	0	0	0	0	0	0	0	0	0	3-dehydrosphinganine reductase [EC:1.1.1.102]
K03955	0	0	0	0	0	0	0	0	0	0	0	0	0	0	0	NADH dehydrogenase (ubiquinone) 1 alpha/beta subcomplex 1 [EC:1.6.5.3 1.6.99.3]
K13689	0	0	0	0	0	0	0	0	0	0	0	0	0	0	0	beta-1,4-N-acetylgalactosaminyltransferase [EC:2.4.1.-]
K13688	135	0	612	3666	11075	327	0	0	0	0	0	0	0	0	0	cyclic beta-1,2-glucan synthetase [EC:2.4.1.-]
K13683	1760	0	618	2234	937	571	0	0	0	0	0	0	0	0	0	putative colanic acid biosynthesis glycosyltransferase [EC:2.4.-.-]
K13685	20454	45833	32346	9133	8750	41785	33392	35701	31048	71535	70043	81494	31893	28399	24738	UDP-N-acetylglucosamine:undecaprenyl-P N-acetylglucosaminyl 1-P transferase [EC:2.7.8.-]
K13684	1760	0	618	2234	937	571	0	0	0	0	0	0	0	0	0	putative colanic acid biosynthesis glycosyltransferase [EC:2.4.-.-]
K13687	895	1306	1807	4019	2289	1030	0	0	0	0	64	252	536	20063	14080	arabinofuranosyltrasnferase [EC:2.4.2.-];arabinofuranosyltransferase [EC:2.4.2.-]
K13686	895	1306	1807	3908	1908	1030	0	0	0	0	64	252	536	20208	14247	arabinofuranosyltransferase [EC:2.4.2.-]
K14159	68	0	206	437	1621	0	0	0	0	0	0	0	0	0	0	ribonuclease HI / DNA polymerase III subunit epsilon [EC:3.1.26.4 2.7.7.7]
K02399	9535	215	6355	15362	5402	4842	0	0	0	0	0	0	370	0	0	flagella synthesis protein FlgN
K02398	14747	1056	11932	18668	10701	5677	753	604	487	0	50	473	503	5426	4092	negative regulator of flagellin synthesis FlgM
K02395	9535	215	6355	16126	7670	4945	0	0	0	0	0	0	370	0	0	flagellar protein FlgJ
K02394	9754	215	6355	16625	7794	5444	0	0	0	0	0	0	370	0	0	flagellar P-ring protein precursor FlgI
K02397	15036	43948	21996	20331	12517	6208	753	604	487	0	50	473	559	5426	4092	flagellar hook-associated protein 3 FlgL
K02396	21034	44733	26940	21432	13628	6463	753	604	487	0	50	946	628	10424	7815	flagellar hook-associated protein 1 FlgK
K02391	9754	215	6355	16625	7794	5444	0	0	0	0	0	0	370	0	0	flagellar basal-body rod protein FlgF
K02390	17174	43948	21996	20331	12517	6294	753	604	487	0	50	473	559	5426	4092	flagellar hook protein FlgE
K02393	9754	215	6355	16625	7794	5444	0	0	0	0	0	0	370	0	0	flagellar L-ring protein precursor FlgH
K02392	23211	87875	37967	23776	16674	7632	3305	2450	3462	49961	65192	77344	3026	24304	19711	flagellar basal-body rod protein FlgG
K13533	1172	56	453	964	755	525	0	28	0	0	50	0	0	235	246	two-component system, sporulation sensor kinase E [EC:2.7.13.3]
K13532	1146	56	411	964	755	525	0	28	0	0	50	0	0	156	168	two-component system, sporulation sensor kinase D [EC:2.7.13.3]
K13531	1336	192	1667	2097	1940	786	13038	18481	15456	21108	1280	0	64	235	277	methylated-DNA-[protein]-cysteine S-methyltransferase [EC:2.1.1.63]
K13530	5277	977	6644	2656	2954	732	13038	18481	15456	21108	1280	473	133	5387	4067	AraC family transcriptional regulator, regulatory protein of adaptative response / methylphosphotriester-DNA alkyltransferase methyltransferase [EC:2.1.1.-]
K01550	0	0	0	0	0	0	0	0	0	0	0	0	0	0	0	Na+-transporting two-sector ATPase [EC:3.6.3.15]
K05658	0	0	0	0	0	0	0	0	0	0	0	0	0	0	0	ATP-binding cassette, subfamily B (MDR/TAP), member 1
K14054	3964	0	2501	6575	1995	2183	0	0	0	0	0	0	210	0	0	protein MpaA
K02601	32460	51643	38403	40353	41020	50143	35730	37535	32573	71535	70182	81273	32983	55877	44271	transcriptional antiterminator NusG
K02970	27682	50337	35452	33812	35604	47607	35730	37535	32573	71535	70117	81021	32447	24051	21454	small subunit ribosomal protein S21
K05378	0	0	0	0	0	0	0	0	0	0	0	0	0	0	0	phycoerythrin-associated linker protein
K12339	11990	215	7449	17938	7448	5760	0	0	0	0	0	0	370	0	0	cysteine synthase B [EC:2.5.1.47]
K14060	4646	98	4055	7895	2738	2574	0	0	0	0	0	0	0	0	0	putative DNA-invertase from lambdoid prophage Rac
K11687	0	0	0	0	0	0	0	0	0	0	0	0	0	0	0	poly(ADP-ribose) glycohydrolase ARH3 [EC:3.2.1.143]
K11686	1326	56	507	1241	1321	563	0	28	0	0	50	0	0	291	260	chromosome-anchoring protein RacA
K11685	700	0	616	2331	561	508	0	0	0	0	0	0	0	0	0	DNA-binding protein StpA
K11689	1599	0	661	2644	1312	792	753	576	487	0	0	0	64	39	55	C4-dicarboxylate transporter, DctQ subunit
K11688	2802	56	1052	3779	2319	1374	753	604	487	0	50	0	64	79	108	C4-dicarboxylate-binding protein DctP
K08939	0	0	0	0	64	0	0	0	0	0	0	0	0	0	0	light-harvesting protein B-800-850 beta chain
K03048	16917	50122	28484	13246	16365	42087	35730	37535	32573	71535	70117	81021	32077	24051	21454	DNA-directed RNA polymerase subunit delta [EC:2.7.7.6];DNA-directed RNA polymerase subunit delta
K03049	0	0	0	0	0	0	0	0	0	0	0	0	0	0	0	DNA-directed RNA polymerase subunit E' [EC:2.7.7.6]
K13821	26586	430	16194	43880	43194	12882	0	0	0	0	0	0	529	24167	18071	proline dehydrogenase / delta 1-pyrroline-5-carboxylate dehydrogenase [EC:1.5.99.8 1.5.1.12]
K13820	0	0	0	0	0	0	0	0	0	0	0	0	0	0	0	flagellar biosynthetic protein FliR/FlhB
K03042	0	0	0	0	0	0	0	0	0	0	0	0	0	0	0	DNA-directed RNA polymerase subunit A" [EC:2.7.7.6]
K03043	32460	51643	38403	40353	41020	50143	35730	37535	32573	71535	70182	81273	32983	55877	44271	DNA-directed RNA polymerase subunit beta [EC:2.7.7.6]
K03040	32460	51643	38403	40353	41020	50143	35730	37535	32573	71535	70182	81273	32983	55877	44271	DNA-directed RNA polymerase subunit alpha [EC:2.7.7.6]
K03041	0	0	0	0	0	0	0	0	0	0	0	0	0	0	0	DNA-directed RNA polymerase subunit A' [EC:2.7.7.6]
K03046	32460	51643	38403	40353	41020	50143	35730	37535	32573	71535	70182	81273	32983	55877	44271	DNA-directed RNA polymerase subunit beta' [EC:2.7.7.6]
K03047	0	0	0	0	0	0	0	0	0	0	0	0	0	0	0	DNA-directed RNA polymerase subunit D [EC:2.7.7.6]
K03044	0	0	0	0	0	0	0	0	0	0	0	0	0	0	0	DNA-directed RNA polymerase subunit B' [EC:2.7.7.6]
K03045	0	0	0	0	0	0	0	0	0	0	0	0	0	0	0	DNA-directed RNA polymerase subunit B" [EC:2.7.7.6]
K00348	4466	215	4297	9093	3712	2331	0	0	0	0	0	0	160	0	0	Na+-transporting NADH:ubiquinone oxidoreductase subunit C [EC:1.6.5.-]
K09847	0	0	0	0	64	0	0	0	0	0	0	0	0	0	0	spheroidene monooxygenase [EC:1.-.-.-]
K00692	1541	56	725	1506	1009	1027	0	28	0	0	50	0	0	156	168	levansucrase [EC:2.4.1.10]
K00638	5293	609	4512	10216	5989	2985	0	0	0	0	0	0	160	235	246	chloramphenicol O-acetyltransferase [EC:2.3.1.28]
K00639	24064	1116	22045	20087	12638	46016	20113	17249	14078	465	3772	4623	29924	10489	9804	glycine C-acetyltransferase [EC:2.3.1.29]
K00693	0	0	0	0	0	0	0	0	0	0	0	0	0	0	0	glycogen(starch) synthase [EC:2.4.1.11]
K00634	11756	313	12005	4657	3503	40349	32095	34970	28878	21574	4951	4150	29449	4387	5343	phosphate butyryltransferase [EC:2.3.1.19]
K00635	34	0	103	218	919	190	0	0	0	0	0	0	0	0	0	diacylglycerol O-acyltransferase [EC:2.3.1.20]
K00630	0	0	0	0	0	0	0	0	0	0	0	0	0	0	0	glycerol-3-phosphate O-acyltransferase [EC:2.3.1.15]
K00631	9433	215	6761	15861	7648	5114	0	0	0	0	0	0	370	0	0	glycerol-3-phosphate O-acyltransferase [EC:2.3.1.15]
K00632	44027	3366	35720	43305	25261	53174	20811	17797	14522	465	3786	5347	30767	34956	27127	acetyl-CoA acyltransferase [EC:2.3.1.16]
K00633	3859	729	4634	9666	10775	2355	0	0	0	0	0	0	0	0	0	galactoside O-acetyltransferase [EC:2.3.1.18]
K00691	1945	7203	2335	5852	12372	1397	14084	19146	17457	71069	66371	76398	2277	13609	11696	maltose phosphorylase [EC:2.4.1.8]
K00696	42	0	0	0	0	86	0	0	0	0	0	0	0	0	0	sucrose-phosphate synthase [EC:2.4.1.14]
K00694	12021	745	9888	21830	10762	8190	12285	17877	14969	21108	1230	0	370	156	168	cellulose synthase (UDP-forming) [EC:2.4.1.12]
K00695	0	0	0	0	0	0	0	0	0	0	0	0	0	0	0	sucrose synthase [EC:2.4.1.13]
K10854	0	0	0	0	0	0	0	0	0	0	0	0	0	0	0	acetone carboxylase, alpha subunit [EC:6.4.1.6]
K07811	45	0	71	157	44	93	0	0	0	0	0	0	0	0	0	trimethylamine-N-oxide reductase (cytochrome c) 1 [EC:1.7.2.3]
K07810	6140	98	4608	9777	3712	2695	0	0	0	0	0	0	210	0	0	Cu(I)/Ag(I) efflux system periplasmic protein CusF
K07813	10726	768	11565	4033	3107	40134	31646	34493	28560	21574	4901	4150	29421	4618	5494	accessory gene regulator B
K07812	2445	0	1557	3462	1529	1789	0	0	0	0	0	0	0	0	0	trimethylamine-N-oxide reductase (cytochrome c) 2 [EC:1.7.2.3]
K07814	817	0	173	1346	1939	451	0	0	0	0	0	0	0	0	0	putative two-component system response regulator
K07816	16870	7230	18420	12948	15581	42087	35730	37535	32573	71535	70117	81021	32021	24051	21454	putative GTP pyrophosphokinase [EC:2.7.6.5]
K00090	7253	173	3799	12199	5931	4138	753	604	487	0	50	0	274	156	198	gluconate 2-dehydrogenase [EC:1.1.1.215]
K00091	381	0	686	3599	10894	379	0	0	0	0	0	0	0	0	0	dihydroflavonol-4-reductase [EC:1.1.1.219]
K00094	548	0	545	2011	483	415	0	0	0	0	0	0	0	0	0	galactitol-1-phosphate 5-dehydrogenase [EC:1.1.1.251]
K00096	148	0	92	68	79	46	0	0	0	0	0	0	0	252	236	glycerol-1-phosphate dehydrogenase [NAD(P)] [EC:1.1.1.261]
K00097	20721	1117	15803	30668	25187	9426	0	0	0	0	0	473	649	5308	3958	4-hydroxythreonine-4-phosphate dehydrogenase [EC:1.1.1.262]
K00098	806	0	1365	3198	1189	1998	0	0	0	0	0	0	0	0	0	L-idonate 5-dehydrogenase [EC:1.1.1.264]
K00099	16894	1577	10554	28078	26407	8684	753	604	487	0	115	252	970	32759	23638	1-deoxy-D-xylulose-5-phosphate reductoisomerase [EC:1.1.1.267]
K10228	1729	117	675	3962	1443	1848	0	0	0	0	0	0	0	0	0	sorbitol/mannitol transport system permease protein
K10229	1729	117	675	3793	1443	1660	0	0	0	0	0	0	0	0	0	sorbitol/mannitol transport system permease protein
K12548	0	0	0	0	0	0	0	0	0	0	0	0	0	0	0	autoaggregation protein RapA/B/C
K10222	0	0	0	0	108	190	0	0	0	0	0	0	0	0	0	2,6-dioxo-6-phenylhexa-3-enoate hydrolase [EC:3.7.1.8]
K10220	56	0	307	895	2171	258	0	0	0	0	0	0	0	0	0	4-oxalmesaconate hydratase [EC:4.2.1.83]
K10221	56	0	307	745	1560	258	0	0	0	0	0	0	0	0	0	2-pyrone-4,6-dicarboxylate lactonase [EC:3.1.1.57]
K10227	1729	117	675	3936	1807	1660	0	0	0	0	0	0	0	0	0	sorbitol/mannitol transport system substrate-binding protein
K05822	15908	44718	26379	9219	13963	40946	19360	16644	13591	465	3722	4623	29547	10044	9555	tetrahydrodipicolinate N-acetyltransferase [EC:2.3.1.89]
K01949	0	0	0	0	0	0	0	0	0	0	0	0	0	0	0	None
K01945	30450	8557	27846	38980	39391	49437	32399	35098	29047	21574	5016	4875	30460	42211	32595	phosphoribosylamine--glycine ligase [EC:6.3.4.13]
K01947	0	0	0	0	0	0	0	0	0	0	0	0	0	0	0	biotin-[acetyl-CoA-carboxylase] ligase / type III pantothenate kinase [EC:6.3.4.15 2.7.1.33]
K01946	0	0	0	0	0	0	0	0	0	0	0	0	0	0	0	biotin carboxylase [EC:6.3.4.14]
K01941	4126	0	3962	10132	13446	3126	0	0	0	0	0	0	421	0	0	urea carboxylase [EC:6.3.4.6]
K01940	27900	50528	32010	37863	39041	49438	20113	17221	14078	465	3786	4402	30447	37175	28847	argininosuccinate synthase [EC:6.3.4.5]
K06357	0	0	0	0	0	0	0	0	0	0	0	0	0	0	0	phosphatase RapI regulator
K07729	39978	55265	50701	34105	24180	47931	42154	42320	38153	121496	135422	159562	35829	76145	61436	putative transcriptional regulator
K07728	0	0	0	0	0	0	0	0	0	0	0	0	0	0	0	putative transcriptional regulator
K07727	23344	44879	31994	12616	12700	42336	19863	17154	13909	465	3722	5096	29643	26728	22023	putative transcriptional regulator
K07726	12557	609	9794	27046	37154	6271	753	576	487	0	0	0	274	0	30	putative transcriptional regulator
K07725	0	0	0	0	0	0	0	0	0	0	0	0	0	0	0	putative transcriptional regulator
K07724	10150	98	7683	16199	5445	5713	0	0	0	0	0	0	1211	0	0	Ner family transcriptional regulator
K07723	5277	841	5578	2540	2838	732	753	604	487	0	50	473	133	5426	4092	CopG family transcriptional regulator
K07722	432	0	1270	5109	11274	594	0	0	0	0	0	0	0	0	0	CopG family transcriptional regulator, nickel-responsive regulator
K07721	0	0	0	0	0	0	0	0	0	0	0	0	0	0	0	ArsR family transcriptional regulator
K07720	7044	1682	7801	6723	8391	1908	16618	21046	19108	71069	66446	76871	2600	19632	16205	two-component system, response regulator YesN
K00899	5176	56	3065	7813	3868	2716	753	604	487	0	50	0	274	274	302	5-methylthioribose kinase [EC:2.7.1.100]
K05824	0	0	0	0	0	0	0	0	0	0	0	0	0	0	0	homoisocitrate dehydrogenase [EC:1.1.1.87]
K00891	39429	8039	33310	47326	34306	53357	33205	35735	29535	21574	5016	4875	30894	41870	32432	shikimate kinase [EC:2.7.1.71]
K00892	7673	98	6170	12654	4764	4043	0	0	0	0	0	0	160	0	0	inosine kinase [EC:2.7.1.73]
K00895	1048	0	178	1795	1246	1084	0	0	0	0	0	0	0	328	137	pyrophosphate--fructose-6-phosphate 1-phosphotransferase [EC:2.7.1.90]
K00897	1086	0	739	3015	1070	842	0	0	0	0	0	0	0	0	0	aminoglycoside 3'-phosphotransferase [EC:2.7.1.95]
K08151	3392	98	3321	5937	4323	1832	0	0	0	0	0	0	0	0	0	MFS transporter, DHA1 family, tetracycline resistance protein
K08153	20734	45206	28326	11411	17028	41603	33905	36278	30022	21574	5002	5096	29767	13401	12658	MFS transporter, DHA1 family, multidrug resistance protein
K08154	7673	98	6170	12654	4764	4043	0	0	0	0	0	0	160	0	0	MFS transporter, DHA1 family, 2-module integral membrane pump EmrD
K02948	31162	51643	37856	39227	40644	49665	35730	37535	32573	71535	70182	81273	32983	55877	44271	small subunit ribosomal protein S11
K02942	0	0	0	0	0	0	0	0	0	0	0	0	0	0	0	large subunit ribosomal protein LP1
K02944	0	0	0	0	0	0	0	0	0	0	0	0	0	0	0	large subunit ribosomal protein LX
K05665	0	0	0	0	0	0	0	0	0	0	0	0	0	0	0	ATP-binding cassette, subfamily C (CFTR/MRP), member 1
K02946	32460	51643	38403	40353	40874	50143	35730	37535	32573	71535	70182	81273	32983	55877	44271	small subunit ribosomal protein S10
K13793	0	0	0	0	44	0	0	0	0	0	0	0	0	0	0	secreted effector OspE
K06352	1036	56	252	662	339	449	0	28	0	0	50	0	0	0	0	phosphatase RapA inhibitor
K01769	0	0	0	0	0	0	0	0	0	0	0	0	0	0	0	guanylate cyclase, other [EC:4.6.1.2]
K01768	2765	1306	2904	12276	17733	5195	0	0	0	0	64	252	536	31826	22817	adenylate cyclase [EC:4.6.1.1]
K01761	10809	883	9765	10970	6706	3852	753	576	487	0	0	473	293	5597	4060	methionine-gamma-lyase [EC:4.4.1.11]
K01760	30238	97281	46176	33920	43741	47317	33152	35702	29535	21574	5002	4623	30101	10472	9932	cystathionine beta-lyase [EC:4.4.1.8]
K01762	0	0	0	0	0	0	0	0	0	0	0	0	0	0	0	1-aminocyclopropane-1-carboxylate synthase [EC:4.4.1.14]
K09578	0	0	0	0	0	0	0	0	0	0	0	0	0	0	0	peptidyl-prolyl cis-trans isomerase NIMA-interacting 1 [EC:5.2.1.8]
K01766	9399	98	6658	15134	5207	4821	0	0	0	0	0	0	370	0	0	cysteine sulfinate desulfinase [EC:4.4.1.-]
K08164	9203	1626	10521	3711	3967	900	753	604	487	0	50	946	202	10385	7790	MFS transporter, DHA1 family, chloramphenicol resistance protein
K02493	32516	51643	38711	40969	42134	50762	35730	37535	32573	71535	70182	81273	32983	55877	44271	methyltransferase [EC:2.1.1.-]
K08166	1135	56	472	1029	391	652	0	28	0	0	50	0	0	0	0	MFS transporter, DHA2 family, methylenomycin A resistance protein
K08167	8571	1404	7018	15878	8858	5498	0	0	0	0	64	252	906	31826	22817	MFS transporter, DHA2 family, methyl viologen resistance protein SmvA
K02496	9622	215	6801	17005	7551	5258	0	0	0	0	0	0	370	0	0	uroporphyrin-III C-methyltransferase [EC:2.1.1.107]
K02497	15861	962	15979	5993	4874	40828	20113	17221	14078	465	3722	4623	29555	10044	9586	HemX protein
K02494	11752	215	6904	17224	8362	5258	0	0	0	0	0	0	370	0	0	outer membrane lipoprotein LolB
K02495	46040	2967	35666	57732	51653	56088	35730	37563	32573	71535	70232	81273	33507	55906	44417	oxygen-independent coproporphyrinogen III oxidase [EC:1.3.99.22]
K02498	11894	215	6801	17504	7615	5671	0	0	0	0	0	0	370	0	0	HemY protein
K02499	15861	962	15979	6041	5010	40828	20113	17221	14078	465	3722	4623	29555	10083	9611	tetrapyrrole methylase family protein / MazG family protein
K08168	142	0	97	270	455	38	0	0	0	0	0	0	0	0	0	MFS transporter, DHA2 family, metal-tetracycline-proton antiporter
K08169	2911	117	2979	12265	23307	1750	0	0	0	0	0	0	0	0	0	MFS transporter, DHA2 family, multidrug resistance protein
K14415	8160	98	4318	8753	4406	2707	0	0	0	0	0	0	210	0	0	tRNA-splicing ligase RtcB [EC:6.5.1.3];protein RtcB
K14414	8398	98	4802	9622	3332	3122	0	0	0	0	0	0	210	0	0	transcriptional regulatory protein RtcR
K06881	17812	51939	30373	17743	19727	43117	37262	38730	33610	71535	70256	81273	32802	44114	35534	None
K00436	0	0	0	0	0	0	0	0	0	0	0	0	0	0	0	hydrogen dehydrogenase [EC:1.12.1.2]
K06332	1172	56	453	1022	930	525	0	28	0	0	50	0	0	235	246	spore coat protein JA
K12815	0	0	0	0	0	0	0	0	0	0	0	0	0	0	0	pre-mRNA-splicing factor ATP-dependent RNA helicase PRP16 [EC:3.6.4.13];pre-mRNA-splicing factor ATP-dependent RNA helicase PRP16 [EC:3.6.1.-]
K12810	0	0	0	0	0	0	0	0	0	0	0	0	0	0	0	major structural subunit of bundle-forming pilus
K06885	22310	50963	34001	15973	19676	42857	35730	37563	32573	71535	70168	81494	32146	29301	25413	None
K00437	0	0	0	0	0	0	0	0	0	0	0	0	0	0	0	cytochrome-c3 hydrogenase [EC:1.12.2.1]
K06335	1146	56	343	730	418	495	0	28	0	0	50	0	0	156	168	spore coat protein M
K06334	1172	56	453	1022	930	525	0	28	0	0	50	0	0	293	246	spore coat protein JC
K03547	27604	50217	35551	30094	24460	48331	34145	36278	31535	71535	70043	81021	32258	35360	29808	exonuclease SbcD
K03546	26870	50217	35469	29234	24240	47612	34145	36278	31535	71535	70043	81021	32258	35129	29739	exonuclease SbcC
K03545	32460	51643	38403	40353	41020	50143	35730	37535	32573	71535	70182	81273	32983	55877	44271	trigger factor
K03544	31603	7445	26859	36783	39539	49405	35730	37535	32573	71535	70117	81021	32391	36782	30925	ATP-dependent Clp protease ATP-binding subunit ClpX
K03543	23846	313	14805	39704	38518	10997	0	0	0	0	0	0	370	0	0	multidrug resistance protein A
K06888	7736	841	5577	3528	3696	1780	0	28	0	0	50	473	69	16831	12461	None
K10941	1539	0	367	2852	1995	723	0	0	0	0	0	0	0	0	0	sigma-54 specific transcriptional regulator, flagellar regulatory protein A
K03549	9735	880	6165	21598	37584	4765	12285	17877	14969	21108	1230	0	210	0	0	KUP system potassium uptake protein
K03548	8535	215	6109	14313	4929	4331	0	0	0	0	0	0	160	0	0	putative permease
K10940	0	0	0	0	0	0	0	0	0	0	0	0	0	0	0	outer membrane protein OmpT
K02236	32989	89024	55608	20925	23726	83130	66596	71436	60583	93108	74994	85644	61499	34309	31188	leader peptidase (prepilin peptidase) / N-methyltransferase [EC:3.4.23.43 2.1.1.-]
K02237	32284	51643	37792	36471	29630	49730	35730	37535	32573	71535	70182	81273	32983	55694	44079	competence protein ComEA
K02234	1716	0	979	6488	12349	1223	0	0	0	0	0	0	0	0	0	cobalamin biosynthesis protein CobW
K02232	5289	0	2021	10433	15246	2556	753	576	487	0	0	0	64	580	341	adenosylcobyric acid synthase [EC:6.3.5.10]
K02233	5255	0	2125	10623	15841	2556	753	576	487	0	0	0	64	1480	1075	adenosylcobinamide-GDP ribazoletransferase [EC:2.7.8.26]
K02230	2629	0	1158	7178	13118	1980	0	0	0	0	0	0	0	328	137	cobaltochelatase CobN [EC:6.6.1.2]
K02231	14773	599	8895	31184	40714	6971	1506	1152	974	0	0	0	288	2160	1468	adenosylcobinamide kinase / adenosylcobinamide-phosphate guanylyltransferase [EC:2.7.1.156 2.7.7.62]
K06359	1146	56	343	730	418	495	0	28	0	0	50	0	0	156	168	response regulator aspartate phosphatase A (stage 0 sporulation protein L) [EC:3.1.-.-]
K02238	30839	8751	27574	37275	39003	49121	35730	37535	32573	71535	70182	81273	32927	55702	44147	competence protein ComEC
K02239	1351	56	550	1281	1347	563	0	28	0	0	50	0	0	428	339	competence protein ComER
K03723	32502	51643	38403	40343	40983	50229	35730	37535	32573	71535	70182	81273	32983	55916	44296	transcription-repair coupling factor (superfamily II helicase) [EC:3.6.4.-];transcription-repair coupling factor (superfamily II helicase) [EC:3.6.1.-]
K03722	37488	9592	33803	42134	43415	50555	34951	36943	32022	71535	70157	81746	32870	60994	48147	ATP-dependent DNA helicase DinG [EC:3.6.4.12];ATP-dependent DNA helicase DinG [EC:3.6.1.-]
K03721	9399	98	6658	15493	5207	4821	0	0	0	0	0	0	370	0	0	transcriptional regulator of aroF, aroG, tyrA and aromatic amino acid transport
K03720	7861	98	6291	13255	4811	4201	0	0	0	0	0	0	370	0	0	TrpR family transcriptional regulator, trp operon repressor
K03727	3615	1306	2405	6049	5040	2385	0	0	0	0	64	252	536	31826	22817	ATP-dependent RNA helicase HelY [EC:3.6.1.-];ATP-dependent RNA helicase HelY [EC:3.6.4.-]
K03726	45	0	71	157	0	93	0	0	0	0	0	0	0	0	0	helicase [EC:3.6.1.-];helicase [EC:3.6.4.-]
K03725	0	0	0	0	0	0	0	0	0	0	0	0	0	0	0	archaea-specific helicase [EC:3.6.1.-]
K03724	5427	1306	3696	13064	8330	4734	0	0	0	0	64	252	536	31826	22817	ATP-dependent helicase Lhr and Lhr-like helicase [EC:3.6.1.-];ATP-dependent helicase Lhr and Lhr-like helicase [EC:3.6.4.-]
K06358	0	0	0	0	0	0	0	0	0	0	0	0	0	0	0	phosphatase RapK regulator
K12673	0	0	0	0	0	0	0	0	0	0	0	0	0	0	0	N2-(2-carboxyethyl)arginine synthase [EC:2.5.1.66]
K12679	0	0	0	0	0	0	0	0	0	0	0	0	0	0	0	outer membrane protein IcsA
K12678	41	0	0	64	0	0	0	0	0	0	0	0	0	0	0	AIDA-I adhesin-like protein
K06410	5277	841	5494	2540	2711	732	0	28	0	0	50	473	69	5426	4062	dipicolinate synthase subunit A
K11898	2032	0	1097	3316	1815	1111	0	0	0	0	0	0	0	0	0	type VI secretion system protein ImpE
K11899	0	0	0	275	77	188	0	0	0	0	0	0	0	0	0	type VI secretion system protein ImpD
K11896	15378	313	12510	28141	9381	9113	0	0	0	0	0	0	529	0	0	type VI secretion system protein ImpG
K11897	2980	117	1455	5160	2517	1639	0	0	0	0	0	0	0	0	0	type VI secretion system protein ImpF
K11894	5252	98	4080	9003	3226	2792	0	0	0	0	0	0	370	0	0	type VI secretion system protein ImpI
K11895	11566	215	8819	22066	6649	7197	0	0	0	0	0	0	370	0	0	type VI secretion system protein ImpH
K11892	13157	215	9515	24202	7725	7820	0	0	0	0	0	0	370	0	0	type VI secretion system protein ImpK
K11893	11566	215	8274	21380	6649	6782	0	0	0	0	0	0	370	0	0	type VI secretion system protein ImpJ
K11890	4492	117	2671	7703	3508	2690	0	0	0	0	0	0	0	0	0	type VI secretion system protein ImpM
K11891	13455	332	9547	24415	7443	7923	0	0	0	0	0	0	370	0	0	type VI secretion system protein ImpL
K08762	0	0	0	0	0	0	0	0	0	0	0	0	0	0	0	diazepam-binding inhibitor (GABA receptor modulator, acyl-CoA-binding protein)
K08764	0	0	0	0	0	0	0	0	0	0	0	0	0	0	0	sterol carrier protein 2 [EC:2.3.1.176]
K08765	0	0	0	0	0	0	0	0	0	0	0	0	0	0	0	carnitine O-palmitoyltransferase 1 [EC:2.3.1.21]
K10418	0	0	0	0	0	0	0	0	0	0	0	0	0	0	0	dynein light chain LC8-type
K11325	0	0	0	0	0	0	0	0	0	0	0	0	0	0	0	L-cysteine/cystine lyase
K11326	0	0	0	0	0	0	0	0	0	0	0	0	0	0	0	cation efflux system protein involved in nickel and cobalt tolerance
K11327	0	0	0	0	0	0	0	0	0	0	0	0	0	0	0	cation efflux system protein involved in nickel and cobalt tolerance
K11328	0	0	0	0	0	0	0	0	0	0	0	0	0	0	0	two-component system, OmpR family, Ni(II)-sensor and/or redox sensor kinase NrsS [EC:2.7.13.3]
K11329	0	0	0	0	0	0	0	0	0	0	0	0	0	0	0	two-component system, OmpR family, response regulator RpaB
K00151	11414	2189	11219	13966	7437	3895	0	0	0	0	64	725	605	35579	25694	5-carboxymethyl-2-hydroxymuconic-semialdehyde dehydrogenase [EC:1.2.1.60]
K00150	0	0	0	0	0	0	0	0	0	0	0	0	0	0	0	glyceraldehyde-3-phosphate dehydrogenase (NAD(P)) [EC:1.2.1.59]
K00153	3615	1306	2251	5737	3517	2385	0	0	0	0	64	252	536	31826	22817	NAD/factor-dependent formaldehyde dehydrogenase [EC:1.2.1.66];S-(hydroxymethyl)mycothiol dehydrogenase [EC:1.1.1.306]
K00400	0	0	0	0	0	0	0	0	0	0	0	0	0	0	0	methyl coenzyme M reductase system, component A2
K00407	5179	0	839	5995	1959	1820	0	0	0	0	0	0	0	0	0	cytochrome c oxidase cb-type subunit IV;cb-type cytochrome c oxidase subunit IV [EC:1.9.3.1]
K00406	5179	0	839	6421	2460	1820	0	0	0	0	0	0	0	0	0	cb-type cytochrome c oxidase subunit III [EC:1.9.3.1];cytochrome c oxidase cb-type subunit III
K00405	5402	0	981	7019	3371	2060	0	0	0	0	0	0	0	0	0	cb-type cytochrome c oxidase subunit II [EC:1.9.3.1];cytochrome c oxidase cb-type subunit II
K00404	6250	0	1175	8147	3065	2487	0	0	0	0	0	0	0	0	0	cb-type cytochrome c oxidase subunit I [EC:1.9.3.1];cytochrome c oxidase cb-type subunit I [EC:1.9.3.1]
K00158	12082	141374	41493	9446	9586	41217	19360	16644	13591	465	3722	4150	29590	5116	5855	pyruvate oxidase [EC:1.2.3.3]
K01342	1493	56	731	1656	2169	602	753	604	487	0	50	0	64	409	394	subtilisin [EC:3.4.21.62]
K09388	5277	841	5578	2540	2766	732	753	604	487	0	50	473	133	5426	4092	hypothetical protein
K09386	2272	0	0	585	853	416	0	0	0	0	0	0	0	0	0	hypothetical protein
K09384	6179	11228	7142	11330	30303	1292	3331	2437	3525	49961	65166	76871	2536	19353	16105	hypothetical protein
K04094	12276	1057	12275	6857	5931	41363	32399	35098	29047	21574	4951	4150	29485	4988	5863	methylenetetrahydrofolate--tRNA-(uracil-5-)-methyltransferase [EC:2.1.1.74];glucose inhibited division protein Gid
K04095	10098	745	8760	17211	7448	5553	13038	18453	15456	21108	1230	0	224	0	30	cell filamentation protein
K04096	20548	56213	27757	35580	38630	10241	16673	21046	19151	71069	66510	77123	3598	51726	39205	DNA processing protein
K04097	9702	215	4624	12953	15207	3263	0	0	0	0	0	0	210	0	0	glutathione S-transferase [EC:2.5.1.18]
K04090	3390	0	674	3828	2420	1294	0	0	0	0	0	0	0	0	0	indolepyruvate ferredoxin oxidoreductase [EC:1.2.7.8]
K04091	19828	154	12538	39736	46162	11910	0	28	0	0	50	0	210	1480	1064	alkanesulfonate monooxygenase [EC:1.14.14.5]
K04092	2896	0	1209	5695	13994	1958	0	0	0	0	0	0	0	11618	8570	chorismate mutase [EC:5.4.99.5]
K04093	323	0	644	1618	652	517	0	0	0	0	0	0	0	0	0	chorismate mutase [EC:5.4.99.5]
K04098	1464	0	112	648	1014	499	0	0	0	0	0	0	0	0	0	hydroxyquinol 1,2-dioxygenase [EC:1.13.11.37]
K04099	56	117	139	132	0	113	0	0	0	0	0	0	0	0	0	protocatechuate 4,5-dioxygenase [EC:1.13.11.8]
K01578	265	0	142	765	745	326	0	0	0	0	0	0	0	0	0	malonyl-CoA decarboxylase [EC:4.1.1.9]
K01579	24502	392	18336	23655	14720	47086	20113	17221	14078	465	3722	4150	29855	17145	14881	aspartate 1-decarboxylase [EC:4.1.1.11]
K01574	10584	631	10401	3962	3434	40014	19057	16489	13422	465	3672	4150	29385	4113	5041	acetoacetate decarboxylase [EC:4.1.1.4]
K01575	15320	54756	26645	20181	27263	43451	31894	34649	28686	21574	5016	4402	30224	24221	19253	acetolactate decarboxylase [EC:4.1.1.5]
K01576	2196	117	897	4420	11474	778	0	0	0	0	0	0	0	0	0	benzoylformate decarboxylase [EC:4.1.1.7]
K01577	42	0	612	3037	10619	86	0	0	0	0	0	0	0	0	0	oxalyl-CoA decarboxylase [EC:4.1.1.8]
K01571	1485	831	3119	6507	1542	2013	17149	21510	19532	71069	66470	76398	2656	13794	11720	oxaloacetate decarboxylase, alpha subunit [EC:4.1.1.3]
K01572	1485	831	3036	6507	1542	2013	15617	20314	18494	71069	66396	76398	2466	13794	11720	oxaloacetate decarboxylase, beta subunit [EC:4.1.1.3]
K01573	476	117	1090	2911	77	830	0	0	0	0	0	0	0	0	0	oxaloacetate decarboxylase, gamma subunit [EC:4.1.1.3]
K02009	390	0	616	1601	428	508	0	0	0	0	0	0	0	0	0	cobalt transport protein
K02008	43488	145828	73795	49973	49299	93109	83993	93074	80241	164178	141593	162073	65373	107549	85546	cobalt/nickel transport system permease protein
K02005	16579	6599	14196	12630	11099	43116	31646	34549	28560	21574	5066	4402	29957	24536	19460	HlyD family secretion protein
K02004	85822	120839	90508	105059	105030	108450	161389	194219	170924	469563	408745	469809	77082	213225	170234	None
K02007	1513	1030	2311	5050	2067	1812	13871	19134	16006	21108	1304	0	189	668	330	cobalt/nickel transport system permease protein
K02006	68027	156408	101217	79788	70349	140491	133541	149681	128820	256821	213143	243598	98654	170159	133610	cobalt/nickel transport system ATP-binding protein
K02001	16620	44302	22014	21542	11184	7235	753	604	487	0	50	473	559	5387	4067	glycine betaine/proline transport system permease protein
K02000	17042	92915	33715	25127	13210	7840	13091	18542	15456	21108	1280	473	615	5728	4260	glycine betaine/proline transport system ATP-binding protein [EC:3.6.3.32]
K02003	89346	122289	99828	105224	97249	108537	145242	173385	152005	398494	342289	394135	75135	226405	176996	None
K02002	24203	49853	30428	38804	27038	11252	13395	18670	15626	21108	1280	473	636	7572	5255	glycine betaine/proline transport system substrate-binding protein
K03065	0	0	0	0	0	0	0	0	0	0	0	0	0	0	0	26S proteasome regulatory subunit T5
K08952	0	0	0	0	0	0	0	0	0	0	0	0	0	0	0	chlorosome envelope protein I
K03060	32460	51643	38403	40073	40460	50143	35730	37535	32573	71535	70182	81273	32983	55877	44271	DNA-directed RNA polymerase subunit omega [EC:2.7.7.6]
K13809	0	0	0	0	0	0	0	0	0	0	0	0	0	0	0	UMP-CMP kinase 2, mitochondrial [EC:2.7.4.14]
K10948	0	0	0	0	0	0	0	0	0	0	0	0	0	0	0	hemolysin
K09607	939	0	289	1324	986	786	0	0	0	0	0	0	0	407	215	immune inhibitor A [EC:3.4.24.-]
K06125	0	0	0	0	0	0	0	0	0	0	0	0	0	0	0	4-hydroxybenzoate hexaprenyltransferase [EC:2.5.1.-]
K04337	376	0	0	887	561	0	0	0	0	0	0	0	0	0	0	curli production assembly/transport component CsgE
K06120	0	0	0	0	0	0	0	0	0	0	0	0	0	0	0	glycerol dehydratase large subunit [EC:4.2.1.30]
K06121	0	0	0	0	0	0	0	0	0	0	0	0	0	0	0	glycerol dehydratase medium subunit [EC:4.2.1.30]
K04336	421	0	71	1044	561	93	0	0	0	0	0	0	0	0	0	curli production protein
K01127	0	0	0	0	0	0	0	0	0	0	0	0	0	0	0	glycosylphosphatidylinositol phospholipase D [EC:3.1.4.50]
K09703	636	136	1368	1669	1512	850	13038	18453	15456	21108	1230	0	274	96	97	hypothetical protein
K00004	870	0	592	1742	2158	1386	0	0	0	0	0	0	0	11436	8600	(R,R)-butanediol dehydrogenase / diacetyl reductase [EC:1.1.1.4 1.1.1.303]
K14699	0	0	73	213	754	0	0	0	0	0	0	0	0	0	0	ATP-binding cassette, subfamily B, bacterial IrtB [EC:3.6.3.-]
K09702	2128	0	2033	6528	12301	1311	0	0	0	0	0	0	0	0	0	hypothetical protein
K14698	0	0	73	213	754	0	0	0	0	0	0	0	0	0	0	ATP-binding cassette, subfamily B, bacterial IrtA [EC:3.6.3.-]
K05311	16917	45311	28032	10604	8325	42011	35730	37535	32573	71535	70117	81021	32077	24051	21454	central glycolytic genes regulator
K13829	84	0	1223	6452	21378	361	0	0	0	0	0	0	0	145	167	shikimate kinase / 3-dehydroquinate synthase [EC:2.7.1.71 4.2.3.4]
K10943	1539	0	367	2343	472	620	0	0	0	0	0	0	0	0	0	two component system, response regulator FlrC
K07291	0	0	0	0	0	0	0	0	0	0	0	0	0	0	0	None
K07290	7440	0	3055	11991	15384	2769	0	0	0	0	0	0	0	0	0	hypothetical protein
K10206	3926	785	4944	1201	1189	169	0	0	0	0	0	473	69	4998	3723	LL-diaminopimelate aminotransferase [EC:2.6.1.83]
K10202	3926	785	4944	1201	1189	169	0	0	0	0	0	473	69	4998	3723	N-acetylglucosamine transport system permease protein
K10208	10584	121	10401	3396	1933	40031	19360	16616	13591	465	3672	4150	29421	4113	5041	dehydrosqualene synthase [EC:2.5.1.-]
K10209	0	511	31	938	1350	325	304	128	169	0	0	0	37	39	25	dehydrosqualene desaturase [EC:1.14.99.-]
K01966	6320	1362	3284	9696	9536	4744	0	28	0	0	115	252	536	34293	24751	propionyl-CoA carboxylase beta chain [EC:6.4.1.3]
K01965	177	0	0	754	917	603	0	0	0	0	0	0	0	0	0	propionyl-CoA carboxylase alpha chain [EC:6.4.1.3]
K01964	0	0	0	0	0	0	0	0	0	0	0	0	0	0	0	acetyl-CoA/propionyl-CoA carboxylase [EC:6.4.1.2 6.4.1.3]
K01963	30230	55538	36493	35187	37756	48452	35730	37535	32573	71535	70117	81021	32447	24737	22040	acetyl-CoA carboxylase carboxyl transferase subunit beta [EC:6.4.1.2]
K01962	32196	55636	39394	39538	39013	49565	35730	37535	32573	71535	70117	81021	32447	24737	22040	acetyl-CoA carboxylase carboxyl transferase subunit alpha [EC:6.4.1.2]
K01961	90845	155772	116624	92515	114201	179191	111686	109510	93302	144000	147678	171288	124059	67667	61715	acetyl-CoA carboxylase, biotin carboxylase subunit [EC:6.4.1.2];acetyl-CoA carboxylase, biotin carboxylase subunit [EC:6.4.1.2 6.3.4.14]
K01960	1539	117	367	2238	396	620	0	0	0	0	0	0	0	0	0	pyruvate carboxylase subunit B [EC:6.4.1.1]
K01969	5376	0	1185	5420	4884	2173	0	0	0	0	0	0	0	145	167	3-methylcrotonyl-CoA carboxylase beta subunit [EC:6.4.1.4]
K01968	3992	0	613	4721	3538	1384	0	0	0	0	0	0	0	0	0	3-methylcrotonyl-CoA carboxylase alpha subunit [EC:6.4.1.4]
K07749	12318	215	6016	17728	20122	6832	0	0	0	0	0	0	160	328	137	formyl-CoA transferase [EC:2.8.3.16]
K07748	0	0	0	0	0	0	0	0	0	0	0	0	0	0	0	sterol-4alpha-carboxylate 3-dehydrogenase (decarboxylating) [EC:1.1.1.170]
K07741	81	43028	11507	2884	9426	146	12534	18005	15095	21108	1230	0	56	505	453	anti-repressor protein
K07740	5588	117	2967	9523	2552	2905	0	0	0	0	0	0	210	0	0	regulator of sigma D
K07743	0	0	0	0	0	0	0	0	0	0	0	0	0	0	0	hypothetical protein
K07742	19380	51428	31388	22455	30706	44715	35730	37535	32573	71535	70182	81273	32613	55877	44271	hypothetical protein
K07745	0	0	0	0	0	0	0	0	0	0	0	0	0	0	0	hypothetical protein
K07744	0	0	0	0	0	0	0	0	0	0	0	0	0	0	0	hypothetical protein
K07746	5663	98	4757	9701	4200	3613	0	0	0	0	0	0	210	0	0	hypothetical protein
K01299	9300	5668	9936	13532	17163	3129	13038	18481	15456	21108	1280	473	133	5464	4117	carboxypeptidase Taq [EC:3.4.17.19]
K01295	7253	0	1447	5810	4347	1946	0	0	0	0	0	0	0	134	92	glutamate carboxypeptidase [EC:3.4.17.11]
K01297	14443	841	9487	15424	9945	4704	1506	1180	974	0	50	473	197	5330	4055	muramoyltetrapeptide carboxypeptidase [EC:3.4.17.13]
K02922	0	0	0	0	0	0	0	0	0	0	0	0	0	0	0	large subunit ribosomal protein L37e
K05603	1849	0	1363	4520	1351	1588	0	0	0	0	0	0	0	0	0	formimidoylglutamate deiminase [EC:3.5.3.13]
K02921	0	0	0	0	0	0	0	0	0	0	0	0	0	0	0	large subunit ribosomal protein L37Ae
K02926	32375	51643	38304	40109	40980	50041	35730	37535	32573	71535	70182	81273	32983	55877	44271	large subunit ribosomal protein L4
K05607	0	0	0	0	0	0	0	0	0	0	0	0	0	0	0	methylglutaconyl-CoA hydratase [EC:4.2.1.18]
K02924	0	0	0	0	0	0	0	0	0	0	0	0	0	0	0	large subunit ribosomal protein L39e
K05605	0	0	0	0	0	0	0	0	0	0	0	0	0	0	0	3-hydroxyisobutyryl-CoA hydrolase [EC:3.1.2.4]
K02928	0	0	0	0	0	0	0	0	0	0	0	0	0	0	0	large subunit ribosomal protein L41e
K02929	0	0	0	0	0	0	0	0	0	0	0	0	0	0	0	large subunit ribosomal protein L44e
K00216	5086	1362	3800	9521	3069	3242	0	28	0	0	115	252	746	19252	13514	2,3-dihydro-2,3-dihydroxybenzoate dehydrogenase [EC:1.3.1.28]
K00217	2582	1306	1835	4753	1562	1957	0	0	0	0	64	252	536	19995	14080	maleylacetate reductase [EC:1.3.1.32]
K00214	0	0	0	0	0	0	0	0	0	0	0	0	0	0	0	biliverdin reductase [EC:1.3.1.24]
K00215	31826	51449	38021	39745	40747	49607	32399	35098	29047	21574	5016	4875	30516	42211	32595	dihydrodipicolinate reductase [EC:1.3.1.26]
K00213	0	0	0	0	0	0	0	0	0	0	0	0	0	0	0	7-dehydrocholesterol reductase [EC:1.3.1.21]
K00210	76	117	0	227	407	86	0	0	0	0	0	0	0	0	0	prephenate dehydrogenase [EC:1.3.1.12]
K00211	0	0	0	0	0	0	0	0	0	0	0	0	0	0	0	prephenate dehydrogenase (NADP+) [EC:1.3.1.13]
K00218	0	0	0	0	0	0	0	0	0	0	0	0	0	0	0	protochlorophyllide reductase [EC:1.3.1.33]
K00219	10380	215	7136	17838	10154	6251	0	0	0	0	0	0	370	472	304	2,4-dienoyl-CoA reductase (NADPH2) [EC:1.3.1.34]
K01035	140	0	0	163	122	0	0	0	0	0	0	0	0	0	0	acetate CoA-transferase beta subunit [EC:2.8.3.8]
K01034	1168	56	362	1454	967	478	0	28	0	0	50	0	0	331	252	acetate CoA-transferase alpha subunit [EC:2.8.3.8]
K04517	19514	6940	16608	21690	32356	44819	32399	35098	29047	21574	5016	4402	30021	36872	28679	prephenate dehydrogenase [EC:1.3.1.12]
K01740	25592	50523	32531	22611	20293	46291	19810	17065	13909	465	3736	4875	30479	53005	40667	O-acetylhomoserine (thiol)-lyase [EC:2.5.1.49]
K01031	4511	0	2091	5965	3936	2440	0	0	0	0	0	0	0	0	0	3-oxoadipate CoA-transferase, alpha subunit [EC:2.8.3.6]
K01746	0	0	0	0	0	0	0	0	0	0	0	0	0	0	0	formiminotetrahydrofolate cyclodeaminase [EC:4.3.1.4]
K01745	30410	2310	24553	31365	16828	49129	20113	17193	14078	465	3736	4875	30301	40590	31254	histidine ammonia-lyase [EC:4.3.1.3]
K01744	17465	2876	14777	24448	14798	7989	753	604	487	0	115	725	1249	25965	18630	aspartate ammonia-lyase [EC:4.3.1.1]
K01749	30075	2483	25787	32780	28704	48715	20113	17221	14078	465	3786	4875	30460	41870	32402	hydroxymethylbilane synthase [EC:2.5.1.61]
K01039	1539	117	367	2892	1116	810	0	0	0	0	0	0	0	0	0	glutaconate CoA-transferase, subunit A [EC:2.8.3.12]
K04518	15946	1739	15556	15750	21355	44059	32399	35098	29047	21574	5016	4402	30021	36872	28679	prephenate dehydratase [EC:4.2.1.51]
K09591	0	0	0	0	0	0	0	0	0	0	0	0	0	0	0	probable steroid reductase DET2 [EC:1.3.99.-]
K14129	0	0	0	0	0	0	0	0	0	0	0	0	0	0	0	aromatic prenyltransferase [EC:2.5.1.-]
K14128	0	0	0	0	0	0	0	0	0	0	0	0	0	0	0	F420-non-reducing hydrogenase subunit G [EC:1.12.99.-]
K14121	0	0	0	0	0	0	0	0	0	0	0	0	0	0	0	energy-converting hydrogenase B subunit L
K14120	0	0	0	0	0	0	0	0	0	0	0	0	0	0	0	energy-converting hydrogenase B subunit K
K14123	0	0	0	0	0	0	0	0	0	0	0	0	0	0	0	energy-converting hydrogenase B subunit N
K14122	0	0	0	0	0	0	0	0	0	0	0	0	0	0	0	energy-converting hydrogenase B subunit M
K14125	0	0	0	0	0	0	0	0	0	0	0	0	0	0	0	energy-converting hydrogenase B subunit P
K14124	0	0	0	0	0	0	0	0	0	0	0	0	0	0	0	energy-converting hydrogenase B subunit O
K14127	0	0	0	0	0	0	0	0	0	0	0	0	0	0	0	F420-non-reducing hydrogenase iron-sulfur subunit D [EC:1.12.99.-]
K14126	0	0	0	0	0	0	0	0	0	0	0	0	0	0	0	F420-non-reducing hydrogenase subunit A [EC:1.12.99.-]
K03521	18618	2600	14188	29927	37316	7774	753	604	487	0	115	725	828	37291	26933	electron transfer flavoprotein beta subunit
K03520	400	0	142	839	108	656	0	0	0	0	0	0	0	0	0	carbon-monoxide dehydrogenase large subunit [EC:1.2.99.2]
K03523	33490	52911	43551	29011	26325	86313	55539	54627	46482	72000	73968	85675	62597	79182	62713	putative biotin biosynthesis protein BioY
K03522	18618	2600	14188	29927	37424	7965	753	604	487	0	115	725	828	37291	26933	electron transfer flavoprotein alpha subunit
K03525	9168	958	6802	10309	17489	1979	753	604	487	0	50	473	133	5464	4117	type III pantothenate kinase [EC:2.7.1.33]
K03524	32460	52154	38403	40784	42201	50143	35730	37535	32573	71535	70182	81273	32983	55877	44271	BirA family transcriptional regulator, biotin operon repressor / biotin-[acetyl-CoA-carboxylase] ligase [EC:6.3.4.15]
K03527	16894	1577	10554	28224	26407	8684	753	604	487	0	115	252	970	32759	23638	4-hydroxy-3-methylbut-2-enyl diphosphate reductase [EC:1.17.1.2]
K03526	16584	1577	10523	27447	25657	8684	753	604	487	0	115	252	970	32615	23471	(E)-4-hydroxy-3-methylbut-2-enyl-diphosphate synthase [EC:1.17.7.1]
K03529	24511	8653	22049	26879	35426	45856	35730	37535	32573	71535	70182	81273	32557	55877	44271	chromosome segregation protein
K03528	9433	215	6761	16326	7617	4924	0	0	0	0	0	0	370	0	0	cell division protein ZipA
K06338	1178	56	349	932	794	487	0	28	0	0	50	0	0	0	0	spore coat protein SA
K02217	10264	1404	8236	17790	8472	5521	1057	704	657	0	64	252	1006	20809	14797	ferritin [EC:1.16.3.1]
K03299	26513	59862	31749	25553	23753	46933	19360	16644	13591	465	3786	4875	30503	52882	40545	gluconate:H+ symporter, GntP family
K03298	13429	154	7283	16428	8724	5821	0	28	0	0	50	0	370	291	260	drug/metabolite transporter, DME family
K13472	339	0	686	3559	10803	103	0	0	0	0	0	0	0	0	0	sulfotransferase
K03293	102970	165120	115038	107475	115715	226275	110648	102335	83943	23435	20118	21254	149882	89224	75475	amino acid transporter, AAT family
K03292	16535	14691	11786	28417	12093	9961	55	84	43	0	151	0	247	313	336	glycoside/pentoside/hexuronide:cation symporter, GPH family
K03291	6230	0	3664	10845	3073	3823	0	0	0	0	0	0	210	0	0	MFS transporter, SET family, sugar efflux transporter
K03290	1746	0	1384	3107	931	1189	0	0	0	0	0	0	0	0	0	MFS transporter, SHS family, sialic acid transporter
K03297	32768	4214	27688	35939	40331	9884	1506	1208	974	0	100	1891	1104	30445	23100	small multidrug resistance protein, SMR family
K03296	46629	1392	33902	61402	48179	58146	20866	17797	14566	465	3722	4623	30358	10354	9811	hydrophobic/amphiphilic exporter-1 (mainly G- bacteria), HAE1 family
K03295	29085	51383	37477	29545	36765	47403	20866	17797	14566	465	3786	5347	30280	47061	36200	cation efflux system protein, CDF family
K03294	28402	157267	56280	41029	81358	49255	45978	53879	46143	92643	71473	81021	32147	25142	22356	basic amino acid/polyamine antiporter, APA family
K13009	238	0	545	1223	0	415	0	0	0	0	0	0	0	0	0	O-antigen polymerase
K12690	0	0	0	0	0	0	0	0	0	0	0	0	0	0	0	adhesin Hsf
K09743	0	0	0	0	0	0	0	0	0	0	0	0	0	0	0	hypothetical protein
K06022	0	0	0	0	0	0	0	0	0	0	0	0	0	0	0	molybdate-transporting ATPase [EC:3.6.3.29]
K07190	0	0	0	106	77	0	0	0	0	0	0	0	0	0	0	phosphorylase kinase alpha/beta subunit
K06021	0	0	0	0	0	0	0	0	0	0	0	0	0	0	0	phosphate-transporting ATPase [EC:3.6.3.27]
K07192	6660	977	6795	4547	5988	1336	13038	18481	15456	21108	1280	473	133	5269	3923	flotillin
K06020	2516	0	583	1764	848	836	0	0	0	0	0	0	0	0	0	sulfate-transporting ATPase [EC:3.6.3.25]
K06027	0	0	0	0	0	0	0	0	0	0	0	0	0	0	0	vesicle-fusing ATPase [EC:3.6.4.6]
K06026	0	0	0	0	0	0	0	0	0	0	0	0	0	0	0	None
K09744	0	0	0	0	0	0	0	0	0	0	0	0	0	0	0	hypothetical protein
K07991	0	0	0	0	0	0	0	0	0	0	0	0	0	0	0	archaeal preflagellin peptidase FlaK
K08749	0	0	0	0	0	0	0	0	0	0	0	0	0	0	0	solute carrier family 27 (fatty acid transporter), member 6
K09835	339	0	74	398	97	103	0	0	0	0	0	0	0	0	0	carotenoid isomerase [EC:5.-.-.-]
K09834	0	0	0	0	0	0	0	0	0	0	0	0	0	0	0	tocopherol cyclase
K10439	42441	4352	31784	57900	23838	20454	4084	3041	4012	49961	65281	78068	4024	47626	36669	ribose transport system substrate-binding protein
K06351	5277	841	5578	2540	3267	732	753	604	487	0	50	473	133	5426	4092	inhibitor of KinA
K09833	0	0	0	0	0	0	0	0	0	0	0	0	0	0	0	homogenitisate phytyltransferase
K10925	0	0	0	0	0	0	0	0	0	0	0	0	0	0	0	MSHA pilin protein MshB
K10924	0	0	0	0	0	0	0	0	0	0	0	0	0	0	0	MSHA pilin protein MshA
K10927	0	0	0	106	77	0	0	0	0	0	0	0	0	0	0	MSHA pilin protein MshD
K10926	0	0	0	106	77	0	0	0	0	0	0	0	0	0	0	MSHA pilin protein MshC
K10923	0	0	0	0	0	0	0	0	0	0	0	0	0	0	0	AraC family transcriptional regulator, TCP pilus virulence regulatory protein
K10922	0	0	0	0	0	0	0	0	0	0	0	0	0	0	0	transmembrane regulatory protein ToxS
K09629	0	0	0	0	0	0	0	0	0	0	0	0	0	0	0	protease, serine, 33
K10697	0	0	0	0	0	0	0	0	0	0	0	0	0	0	0	two-component system, OmpR family, response regulator RpaA
K00179	0	0	0	289	364	0	0	0	0	0	0	0	0	0	0	indolepyruvate ferredoxin oxidoreductase, alpha subunit [EC:1.2.7.8]
K00172	0	0	0	0	0	0	0	0	0	0	0	0	0	0	0	pyruvate ferredoxin oxidoreductase, gamma subunit [EC:1.2.7.1]
K00171	0	0	0	0	0	0	0	0	0	0	0	0	0	0	0	pyruvate ferredoxin oxidoreductase, delta subunit [EC:1.2.7.1]
K00170	0	0	0	0	0	0	0	0	0	0	0	0	0	0	0	pyruvate ferredoxin oxidoreductase, beta subunit [EC:1.2.7.1]
K00177	0	0	0	0	0	0	0	0	0	0	0	0	0	0	0	2-oxoglutarate ferredoxin oxidoreductase subunit gamma [EC:1.2.7.3]
K00176	0	0	0	0	0	0	0	0	0	0	0	0	0	0	0	2-oxoglutarate ferredoxin oxidoreductase subunit delta [EC:1.2.7.3]
K00175	10763	121	10565	4005	3144	40354	19360	16616	13591	465	3672	4150	29421	4753	5586	2-oxoglutarate ferredoxin oxidoreductase subunit beta [EC:1.2.7.3]
K00174	10763	121	10565	4005	3144	40354	19360	16616	13591	465	3672	4150	29421	4753	5586	2-oxoglutarate ferredoxin oxidoreductase subunit alpha [EC:1.2.7.3]
K13478	0	0	0	0	0	0	0	0	0	0	0	0	0	0	0	type III effector protein PopP2
K14338	7038	480	6142	3708	3018	2018	0	112	0	0	201	0	40	2373	1485	cytochrome P450 / NADPH-cytochrome P450 reductase [EC:1.14.14.1 1.6.2.4]
K14339	895	1306	1807	3908	1908	1030	0	0	0	0	64	252	536	20208	14247	alpha-1,6-mannosyltransferase [EC:2.4.1.-]
K14335	1187	117	268	2165	400	720	0	0	0	0	0	0	0	0	0	alpha-1,6-mannosyltransferase [EC:2.4.1.-]
K14337	895	1306	1807	3908	1908	1030	0	0	0	0	64	252	536	20208	14247	alpha-1,6-mannosyltransferase [EC:2.4.1.-]
K14330	0	0	0	0	0	0	0	0	0	0	0	0	0	0	0	fatty aldehyde-generating acyl-ACP reductase
K14331	0	0	0	0	0	0	0	0	0	0	0	0	0	0	0	fatty aldehyde decarbonylase
K14333	1329	0	112	490	609	548	0	0	0	0	0	0	0	0	0	2,3-dihydroxybenzoate decarboxylase [EC:4.1.1.46]
K08918	0	0	0	0	0	0	0	0	0	0	0	0	0	0	0	chlorophyll a/b binding light-harvesting protein PcbA
K13479	41	0	0	64	44	0	0	0	0	0	0	0	0	0	0	xanthine dehydrogenase FAD-binding subunit [EC:1.17.1.4]
K04078	33966	51643	38515	41630	42003	50726	35730	37535	32573	71535	70182	81273	32983	55877	44271	chaperonin GroES
K04079	18343	1056	13514	24725	24644	6932	0	28	0	0	50	473	439	5347	3983	molecular chaperone HtpG
K04076	1351	56	550	1234	1210	563	0	28	0	0	50	0	0	389	314	Lon-like ATP-dependent protease [EC:3.4.21.-]
K04077	38347	52949	40808	46735	44646	53132	35730	37535	32573	71535	70246	81525	33519	87704	67087	chaperonin GroEL
K04074	16917	50122	28484	12858	16307	42087	35730	37535	32573	71535	70117	81021	32077	23838	21306	cell division initiation protein
K04075	31565	4061	28072	38391	40094	49641	35730	37535	32573	71535	70182	81273	32927	55771	44129	tRNA(Ile)-lysidine synthase [EC:6.3.4.-]
K04072	19291	89136	37526	40002	34085	10988	31537	40756	37158	142139	132791	152796	5822	28132	23903	acetaldehyde dehydrogenase / alcohol dehydrogenase [EC:1.2.1.10 1.1.1.1]
K04073	1146	0	881	2946	1114	1556	0	0	0	0	0	0	0	39	25	acetaldehyde dehydrogenase [EC:1.2.1.10]
K04070	0	0	0	0	0	0	0	0	0	0	0	0	0	0	0	putative pyruvate formate lyase activating enzyme [EC:1.97.1.4]
K04071	0	0	0	0	0	0	0	0	0	0	0	0	0	0	0	6-pyruvoyltetrahydropterin 2'-reductase [EC:1.1.1.220]
K14597	0	0	0	0	0	0	0	0	0	0	0	0	0	0	0	chlorobactene glucosyltransferase
K13318	0	0	0	0	0	0	0	0	0	0	0	0	0	0	0	dTDP-4-keto-6-deoxy-L-hexose 4-reductase
K08280	0	0	0	43	626	0	0	0	0	0	0	0	0	0	0	lipopolysaccharide O-acetyltransferase [EC:2.3.1.-]
K13641	9295	215	6611	14039	6031	5408	0	0	0	0	0	0	370	0	0	IclR family transcriptional regulator, acetate operon repressor
K13640	3615	1306	2405	6049	5040	2385	0	0	0	0	64	252	536	31826	22817	MerR family transcriptional regulator, heat shock protein HspR
K13643	11752	215	6904	16859	7267	5155	0	0	0	0	0	0	370	0	0	Rrf2 family transcriptional regulator, iron-sulfur cluster assembly transcription factor
K13642	0	0	0	0	0	0	0	0	0	0	0	0	0	0	0	CRP/FNR family transcriptional regulator, transcriptional activator FtrB
K02027	54109	55207	53049	74235	59329	32480	72173	97356	85908	255425	201861	231338	8542	176453	134523	multiple sugar transport system substrate-binding protein
K02026	62899	56904	59913	83005	67097	34508	74459	99128	87433	255425	201935	232283	9104	141185	108578	multiple sugar transport system permease protein
K02025	55244	55454	53530	80687	64781	34018	62953	81871	73014	234316	200781	231338	9131	132946	101908	multiple sugar transport system permease protein
K02024	12070	234	7934	21910	5553	6862	0	0	0	0	0	0	631	0	0	maltoporin
K02023	18223	48321	15542	28444	10753	13371	15617	20342	18494	71069	66446	76398	2733	26253	20980	multiple sugar transport system ATP-binding protein
K02022	13781	215	10535	32046	31383	8949	0	0	0	0	0	0	370	0	0	None
K02021	5233	3918	5533	13621	6465	3849	0	0	0	0	193	755	1607	60702	42790	putative ABC transport system ATP-binding protein
K02020	37092	2619	29943	40474	23027	52476	32399	35098	29047	21574	5016	4875	30670	41832	32377	molybdate transport system substrate-binding protein
K02029	104394	206686	129521	141623	106396	124018	87644	96044	82657	164178	141804	164185	67719	110825	89252	polar amino acid transport system permease protein
K02028	63815	199720	100310	92284	92106	106203	114040	132998	115145	256355	209279	238692	68821	105267	86076	polar amino acid transport system ATP-binding protein [EC:3.6.3.21]
K03886	5277	841	5578	2550	2804	732	753	604	487	0	50	473	133	5387	4067	menaquinol-cytochrome c reductase iron-sulfur subunit [EC:1.10.2.-]
K03887	5277	841	5578	2598	2941	732	753	604	487	0	50	473	133	5426	4092	menaquinol-cytochrome c reductase cytochrome b subunit;menaquinol-cytochrome c reductase cytochrome b subunit [EC:1.10.2.-]
K03884	0	0	0	0	0	0	0	0	0	0	0	0	0	0	0	NADH-ubiquinone oxidoreductase chain 6 [EC:1.6.5.3];NADH dehydrogenase I subunit 6 [EC:1.6.5.3]
K03885	57729	58682	62103	54331	60489	93028	68128	72660	61620	93108	75183	86841	62635	74452	60735	NADH dehydrogenase [EC:1.6.99.3]
K03881	0	0	0	0	0	0	0	0	0	0	0	0	0	0	0	NADH-ubiquinone oxidoreductase chain 4 [EC:1.6.5.3];NADH dehydrogenase I subunit 4 [EC:1.6.5.3]
K03888	5277	841	5578	2598	2941	732	753	604	487	0	50	473	133	5426	4092	menaquinol-cytochrome c reductase cytochrome b/c subunit [EC:1.10.2.-];menaquinol-cytochrome c reductase cytochrome b/c subunit
K03889	3615	1306	2405	6049	5040	2385	0	0	0	0	64	252	536	31826	22817	ubiquinol-cytochrome c reductase cytochrome c subunit
K12998	0	0	0	0	0	0	0	0	0	0	0	0	0	0	0	glucosyltransferase [EC:2.4.1.-]
K12999	0	0	0	388	58	0	0	0	0	0	0	0	0	214	148	glucosyltransferase [EC:2.4.1.-]
K12992	339	0	74	398	598	103	0	0	0	0	0	0	0	0	0	rhamnosyltransferase [EC:2.4.1.-]
K12993	1187	0	268	1806	292	530	0	0	0	0	0	0	0	0	0	alpha-1,2-rhamnosyltransferase [EC:2.4.1.-]
K12990	2335	0	607	3055	8856	243	0	0	0	0	0	0	0	0	0	rhamnosyltransferase [EC:2.4.1.-]
K12991	1187	0	268	1806	292	530	0	0	0	0	0	0	0	0	0	rhamnosyltransferase [EC:2.4.1.-]
K12996	0	511	0	264	790	0	0	0	0	0	0	0	0	0	0	rhamnosyltransferase [EC:2.4.1.-]
K12997	0	0	0	329	1051	0	0	0	0	0	0	0	0	0	0	rhamnosyltransferase [EC:2.4.1.-]
K12994	1187	0	268	1918	673	530	0	0	0	0	0	0	0	0	0	alpha-1,3-rhamnosyltransferase [EC:2.4.1.-]
K12995	1539	0	367	2238	396	620	0	0	0	0	0	0	0	0	0	rhamnosyltransferase [EC:2.4.1.-]
K08979	0	0	0	0	0	0	0	0	0	0	0	0	0	0	0	putative membrane protein
K08978	1606	0	565	2763	716	1297	1532	1196	1038	0	75	0	400	0	0	putative membrane protein
K03088	149587	25540	113360	163907	171564	48448	34360	43441	36272	42217	3133	9769	5754	213359	156928	RNA polymerase sigma-70 factor, ECF subfamily
K03089	11970	215	7515	20924	19179	5757	0	0	0	0	0	0	370	0	0	RNA polymerase sigma-32 factor
K03086	32460	51643	38403	40353	41629	50333	35730	37535	32573	71535	70182	81273	32983	55877	44271	RNA polymerase primary sigma factor
K03087	12390	1521	8465	19640	7191	5945	0	0	0	0	64	252	906	20208	14247	RNA polymerase nonessential primary-like sigma factor
K08971	0	0	0	0	0	0	0	0	0	0	0	0	0	0	0	putative membrane protein
K08970	876	117	616	3190	561	921	0	0	0	0	0	0	0	0	0	nickel/cobalt exporter
K03082	2047	136	3274	5332	2073	1901	12285	17877	14969	21108	1230	0	0	0	0	hexulose-6-phosphate isomerase [EC:5.-.-.-]
K03080	1883	0	1531	3895	1013	1314	0	0	0	0	0	0	0	0	0	L-ribulose-5-phosphate 4-epimerase [EC:5.1.3.4]
K08974	7200	7987	7909	10468	6388	2510	4388	3141	4182	49961	65230	77123	3172	39426	30039	putative membrane protein
K13868	0	0	0	0	0	0	0	0	0	0	0	0	0	0	0	solute carrier family 7 (L-type amino acid transporter), member 9
K00918	0	0	0	238	571	0	0	0	0	0	0	0	0	0	0	ADP-specific phosphofructokinase [EC:2.7.1.146];ADP-dependent phosphofructokinase/glucokinase [EC:2.7.1.146 2.7.1.147]
K01553	0	0	0	0	0	0	0	0	0	0	0	0	0	0	0	myosin ATPase [EC:3.6.4.1]
K12214	0	0	0	0	60	0	0	0	0	0	0	0	0	0	0	intracellular multiplication protein IcmL
K11646	0	0	0	112	381	0	0	0	0	0	0	0	0	0	0	dehydroquinate synthase II [EC:1.4.1.-]
K11645	0	0	0	0	0	0	0	0	0	0	0	0	0	0	0	2-amino-3,7-dideoxy-D-threo-hept-6-ulosonic acid synthase [EC:4.1.2.-]
K11641	1036	56	319	903	787	478	0	28	0	0	50	0	0	39	25	two-component system, LytT family, response regulator NatR
K11640	1036	56	319	903	787	478	0	28	0	0	50	0	0	39	25	two-component system, LytT family, sensor histidine kinase NatK [EC:2.7.13.3]
K12736	0	0	0	0	0	0	0	0	0	0	0	0	0	0	0	peptidylprolyl isomerase domain and WD repeat-containing protein 1 [EC:5.2.1.8]
K12733	0	0	0	0	0	0	0	0	0	0	0	0	0	0	0	peptidyl-prolyl cis-trans isomerase-like 1 [EC:5.2.1.8]
K07507	31719	45233	37291	33538	28689	48995	52575	58917	51935	142604	136588	157419	34856	36881	32447	putative Mg2+ transporter-C (MgtC) family protein
K07506	6796	0	3061	12336	15252	2764	753	576	487	0	0	0	274	0	30	AraC family transcriptional regulator
K07505	47	42892	10063	298	827	0	0	0	0	0	0	0	56	0	0	hypothetical protein
K07504	339	0	74	548	814	103	0	0	0	0	0	0	0	0	0	hypothetical protein
K07503	3615	1306	2405	6049	4392	2385	0	0	0	0	64	252	536	31826	22817	hypothetical protein
K07502	1351	56	634	1906	3274	666	753	604	487	0	50	0	64	428	369	hypothetical protein
K07501	257	0	245	1008	810	240	0	0	0	0	0	0	0	0	0	hypothetical protein
K07500	0	0	0	0	0	0	0	0	0	0	0	0	0	0	0	hypothetical protein
K07509	0	0	0	0	0	0	0	0	0	0	0	0	0	0	0	acetyl-CoA acyltransferase [EC:2.3.1.16]
K07508	0	0	0	0	0	0	0	0	0	0	0	0	0	0	0	acetyl-CoA acyltransferase 2 [EC:2.3.1.16]
K11422	0	0	0	0	0	0	0	0	0	0	0	0	0	0	0	histone-lysine N-methyltransferase SETD1 [EC:2.1.1.43]
K08698	0	0	0	0	0	0	0	0	0	0	0	0	0	0	0	carbon dioxide concentrating mechanism protein CcmM
K10773	32502	46832	37952	38271	32442	50272	35730	37535	32573	71535	70182	81273	32983	55877	44271	endonuclease III [EC:4.2.99.18]
K10774	0	0	0	0	0	0	0	0	0	0	0	0	0	0	0	tyrosine ammonia-lyase [EC:4.3.1.23]
K14286	0	0	0	0	0	0	0	0	0	0	0	0	0	0	0	alanine-glyoxylate aminotransferase 2-like [EC:2.6.1.-]
K10778	11485	98	6016	16629	6795	5488	0	0	0	0	0	0	370	0	0	AraC family transcriptional regulator, regulatory protein of adaptative response / methylated-DNA-[protein]-cysteine methyltransferase [EC:2.1.1.63]
K14287	7940	0	3152	10585	5667	3342	0	0	0	0	0	0	210	0	0	methionine aminotransferase [EC:2.6.1.-]
K00140	24470	3838	23211	52898	49121	16746	27583	38115	31887	42217	2688	504	1578	66577	47765	malonate-semialdehyde dehydrogenase (acetylating) / methylmalonate-semialdehyde dehydrogenase [EC:1.2.1.18 1.2.1.27];methylmalonate-semialdehyde dehydrogenase [EC:1.2.1.27]
K05501	10179	215	6433	14259	5633	4535	0	0	0	0	0	0	370	0	0	TetR/AcrR family transcriptional regulator
K01903	31404	2483	25134	30001	18942	48884	20113	17221	14078	465	3786	4875	30460	41658	32235	succinyl-CoA synthetase beta subunit [EC:6.2.1.5]
K01902	31404	2483	25134	30001	18942	48884	20113	17221	14078	465	3786	4875	30460	41658	32235	succinyl-CoA synthetase alpha subunit [EC:6.2.1.5]
K01905	0	0	0	0	0	0	0	0	0	0	0	0	0	0	0	acetyl-CoA synthetase (ADP-forming) [EC:6.2.1.13]
K01904	0	0	0	0	412	190	0	0	0	0	0	0	0	0	0	4-coumarate--CoA ligase [EC:6.2.1.12]
K01907	5248	902	5212	3866	2410	1216	0	0	0	0	0	473	69	4998	3723	acetoacetyl-CoA synthetase [EC:6.2.1.16]
K01906	1281	56	569	1127	1172	716	248	156	126	0	50	0	0	156	168	6-carboxyhexanoate--CoA ligase [EC:6.2.1.14]
K01909	0	0	0	0	0	0	0	0	0	0	0	0	0	0	0	long-chain-fatty-acid--[acyl-carrier-protein] ligase [EC:6.2.1.20]
K01908	3707	0	1322	5594	13487	1368	0	0	0	0	0	0	0	0	0	propionyl-CoA synthetase [EC:6.2.1.17]
K14534	0	0	0	0	0	0	0	0	0	0	0	0	0	0	0	4-hydroxybutyryl-CoA dehydratase / vinylacetyl-CoA-Delta-isomerase [EC:4.2.1.120 5.3.3.3]
K00147	18275	45853	22970	35755	37473	9740	13791	19057	15943	21108	1344	252	1090	32752	23577	glutamate-5-semialdehyde dehydrogenase [EC:1.2.1.41]
K07767	0	0	0	0	0	0	0	0	0	0	0	0	0	0	0	microtubule-severing ATPase [EC:3.6.4.3]
K07769	0	0	0	0	0	0	0	0	0	0	0	0	0	0	0	two-component system, OmpR family, sensor histidine kinase NblS [EC:2.7.13.3]
K07768	3615	1306	2405	6049	5040	2385	0	0	0	0	64	252	536	31826	22817	two-component system, OmpR family, sensor histidine kinase SenX3 [EC:2.7.13.3]
K06203	9576	215	6658	16098	5588	5234	0	0	0	0	0	0	370	0	0	CysZ protein
K06202	9854	98	5485	12911	4857	4014	0	0	0	0	0	0	370	0	0	CyaY protein
K09921	11718	215	6801	17005	7615	5258	0	0	0	0	0	0	370	0	0	hypothetical protein
K09920	5588	117	2967	10031	4074	3008	0	0	0	0	0	0	210	0	0	hypothetical protein
K09927	7702	0	3316	11355	6105	4424	0	0	0	0	0	0	0	328	137	hypothetical protein
K09024	4229	0	3976	13485	24614	2982	0	0	0	0	0	0	210	0	0	putative flavin reductase RutF [EC:1.5.1.-]
K09022	8099	98	6836	14119	4811	4616	0	0	0	0	0	0	370	0	0	UPF0076 protein YjgF
K09023	3595	0	2079	6000	1795	2205	0	0	0	0	0	0	0	0	0	protein RutD
K09020	3934	0	2529	6732	2118	2739	0	0	0	0	0	0	0	0	0	putative isochorismatase family protein RutB [EC:3.-.-.-]
K09021	3835	0	2308	6366	1958	2345	0	0	0	0	0	0	0	0	0	UPF0076 protein RutC
K02908	0	0	0	0	0	0	0	0	0	0	0	0	0	0	0	large subunit ribosomal protein L30e
K02909	42670	51797	45172	55465	48000	55633	35730	37563	32573	71535	70232	81273	33193	56440	44654	large subunit ribosomal protein L31
K08218	11836	215	6904	17463	8438	5524	0	0	0	0	0	0	370	0	0	MFS transporter, PAT family, beta-lactamase induction signal transducer AmpG
K08219	4049	0	2600	6820	2079	2285	0	0	0	0	0	0	210	0	0	MFS transporter, UMF2 family, putative MFS family transporter protein
K02904	32460	51643	38403	40353	41020	50143	35730	37535	32573	71535	70182	81273	32983	55877	44271	large subunit ribosomal protein L29
K02906	32460	51643	38403	40353	41020	50143	35730	37535	32573	71535	70182	81273	32983	55877	44271	large subunit ribosomal protein L3
K02907	32460	51643	38403	40353	41020	50143	35730	37535	32573	71535	70182	81273	32983	55877	44271	large subunit ribosomal protein L30
K02902	31051	51643	37785	39209	41246	49762	35730	37535	32573	71535	70182	81273	32983	55877	44271	large subunit ribosomal protein L28
K00230	8027	98	7045	14260	6822	5172	0	0	0	0	0	0	370	0	0	protoporphyrinogen oxidase [EC:1.3.3.4]
K00231	19575	2385	18640	12473	10003	43446	20113	17221	14078	465	3786	4875	30090	41832	32377	protoporphyrinogen oxidase [EC:1.3.3.4]
K00232	2720	0	824	2353	3995	1545	0	0	0	0	0	0	0	11763	8737	acyl-CoA oxidase [EC:1.3.3.6]
K08976	15861	962	15979	6321	5511	40828	20113	17221	14078	465	3722	4623	29555	10083	9611	putative membrane protein
K00234	0	0	0	0	0	0	0	0	0	0	0	0	0	0	0	succinate dehydrogenase (ubiquinone) flavoprotein subunit [EC:1.3.5.1]
K00239	32733	2483	26179	33667	30512	49389	20113	17221	14078	465	3786	4875	30460	41870	32402	succinate dehydrogenase flavoprotein subunit [EC:1.3.99.1]
K06209	11909	297	11075	4880	4039	40659	21645	18416	15116	465	3797	4150	29675	4967	5784	chorismate mutase [EC:5.4.99.5]
K09928	1708	117	410	3322	961	947	0	0	0	0	0	0	0	0	0	hypothetical protein
K01015	0	0	0	0	0	0	0	0	0	0	0	0	0	0	0	alcohol sulfotransferase [EC:2.8.2.2]
K01014	0	0	0	0	0	0	0	0	0	0	0	0	0	0	0	aryl sulfotransferase [EC:2.8.2.1]
K01012	27019	1698	20840	31434	26401	48716	19360	16644	13591	465	3786	4402	30327	25427	20149	biotin synthetase [EC:2.8.1.6]
K01011	50140	7440	41572	91133	88867	24329	1506	1152	974	0	258	1953	2939	117004	83948	thiosulfate/3-mercaptopyruvate sulfurtransferase [EC:2.8.1.1 2.8.1.2];3-mercaptopyruvate sulfurtransferase [EC:2.8.1.2]
K01010	0	0	0	0	0	0	0	0	0	0	0	0	0	0	0	thiosulfate sulfurtransferase [EC:2.8.1.1]
K08920	0	0	0	0	0	0	0	0	0	0	0	0	0	0	0	chlorophyll a/b binding light-harvesting protein PcbC
K14103	0	0	0	0	0	0	0	0	0	0	0	0	0	0	0	energy-converting hydrogenase A subunit L
K14102	0	0	0	0	0	0	0	0	0	0	0	0	0	0	0	energy-converting hydrogenase A subunit K
K14101	0	0	0	0	0	0	0	0	0	0	0	0	0	0	0	energy-converting hydrogenase A subunit J
K14100	0	0	0	0	0	0	0	0	0	0	0	0	0	0	0	energy-converting hydrogenase A subunit I
K14105	0	0	0	0	0	0	0	0	0	0	0	0	0	0	0	energy-converting hydrogenase A subunit N
K14104	0	0	0	0	0	0	0	0	0	0	0	0	0	0	0	energy-converting hydrogenase A subunit M
K14109	0	0	0	0	0	0	0	0	0	0	0	0	0	0	0	energy-converting hydrogenase A subunit R
K14108	0	0	0	0	0	0	0	0	0	0	0	0	0	0	0	energy-converting hydrogenase A subunit Q
K06401	5277	841	5494	2482	2536	732	0	28	0	0	50	473	69	5426	4062	stage IV sporulation protein FA
K00893	0	0	0	0	0	0	0	0	0	0	0	0	0	0	0	deoxycitidine kinase [EC:2.7.1.74]
K13402	0	0	0	0	0	0	0	0	0	0	0	0	0	0	0	monofunctional C1-tetrahydrofolate synthase, mitochondrial [EC:6.3.4.3]
K12858	0	0	0	0	0	0	0	0	0	0	0	0	0	0	0	ATP-dependent RNA helicase DDX23/PRP28 [EC:3.6.4.13];ATP-dependent RNA helicase DDX23/PRP28 [EC:3.6.1.-]
K03503	10117	332	7680	17273	6863	5736	0	0	0	0	0	0	160	0	0	DNA polymerase V [EC:3.4.21.-]
K03502	21816	49517	32060	27742	21932	47040	48015	55384	47542	92643	71297	80548	32168	18958	17664	DNA polymerase V
K03501	32460	51643	38403	40353	41020	50143	35730	37535	32573	71535	70182	81273	32983	55877	44271	glucose inhibited division protein B [EC:2.1.-.-];ribosomal RNA small subunit methyltransferase G [EC:2.1.1.170]
K03500	34955	51643	39157	44759	52381	50890	35730	37535	32573	71535	70182	81273	32983	55839	44246	ribosomal RNA small subunit methyltransferase B [EC:2.1.1.-]
K08924	0	0	0	0	0	0	0	0	0	0	0	0	0	0	0	chlorophyll a/b binding light-harvesting protein PcbG
K02278	4221	0	631	3877	1252	1525	0	0	0	0	0	0	210	0	0	prepilin peptidase CpaA [EC:3.4.23.43]
K02279	3981	117	1146	4472	2015	2225	0	0	0	0	0	0	210	0	0	pilus assembly protein CpaB
K12977	0	0	0	0	0	0	0	0	0	0	0	0	0	0	0	lipid A 1-phosphatase [EC:3.1.3.-]
K02276	15402	2147	8566	14078	11819	4776	753	604	487	0	115	725	669	37252	26908	cytochrome c oxidase subunit III [EC:1.9.3.1]
K02277	5277	841	5578	2598	2941	732	753	604	487	0	50	473	133	5426	4092	cytochrome c oxidase subunit IV [EC:1.9.3.1]
K02274	17621	3049	13918	17253	14842	5929	753	604	487	0	115	1197	738	43092	31343	cytochrome c oxidase subunit I [EC:1.9.3.1]
K02275	19493	3049	13775	16733	13869	5593	753	604	487	0	115	1197	738	42948	31176	cytochrome c oxidase subunit II [EC:1.9.3.1]
K13450	45	0	71	157	0	93	0	0	0	0	0	0	0	0	0	phosphothreonine lyase [EC:4.2.3.-]
K13451	0	0	0	0	0	0	0	0	0	0	0	0	0	0	0	type III effector protein AvrPto1
K13452	0	0	0	0	0	0	0	0	0	0	0	0	0	0	0	effector protein HopAB [EC:6.3.2.-]
K13454	0	0	0	0	0	0	0	0	0	0	0	0	0	0	0	type III effector protein AvrRpm1
K13455	0	0	0	0	0	0	0	0	0	0	0	0	0	0	0	avirulence protein
K12509	0	0	0	0	0	0	0	0	0	0	0	0	0	0	0	pilus assembly protein RcpB
K12508	725	117	324	1552	2332	413	753	576	487	0	0	0	64	39	55	feruloyl-CoA synthase [EC:6.2.1.34]
K12507	0	0	0	0	152	190	0	0	0	0	0	0	0	0	0	acyl-CoA synthetase [EC:6.2.1.-]
K12506	1217	256	6041	7821	24578	1270	0	0	0	0	0	0	40	12971	9168	2-C-methyl-D-erythritol 4-phosphate cytidylyltransferase / 2-C-methyl-D-erythritol 2,4-cyclodiphosphate synthase [EC:2.7.7.60 4.6.1.12]
K12500	7861	98	6291	13255	5312	4201	0	0	0	0	0	0	370	0	0	thioesterase III [EC:3.1.2.-]
K12503	3615	1306	2405	6049	5040	2385	0	0	0	0	64	252	536	31826	22817	short-chain Z-isoprenyl diphosphate synthase [EC:2.5.1.68];short-chain Z-isoprenyl diphosphate synthetase [EC:2.5.1.68]
K05926	0	0	0	0	0	0	0	0	0	0	0	0	0	0	0	None
K09728	0	0	0	0	0	0	0	0	0	0	0	0	0	0	0	hypothetical protein
K14587	0	0	0	0	0	0	0	0	0	0	0	0	0	0	0	protein sgcE [EC:5.1.3.-]
K06597	352	0	99	1046	1703	193	0	0	0	0	0	0	0	0	0	chemosensory pili system protein ChpB (putative protein-glutamate methylesterase)
K06596	3668	0	471	3459	3550	817	0	0	0	0	0	0	0	0	0	chemosensory pili system protein ChpA (sensor histidine kinase/response regulator)
K06595	5277	841	5578	2656	3115	732	753	604	487	0	50	473	133	5426	4092	heam-based aerotactic trancducer
K06599	286	0	341	608	99	361	0	0	0	0	0	0	210	0	0	AraC family transcriptional regulator, chemosensory pili system protein ChpD
[truncated: 4,911 more rows]
