# Supplementary material for: Characterization of Bacterial Communities in Selected Smokeless Tobacco Products Using 16S rDNA Analysis
Source: PLoS One. 2016 Jan 19;11(1):e0146939. doi: 10.1371/journal.pone.0146939 (PMC4718623; doi:10.1371/journal.pone.0146939)
Supplement: S8 Table — This table represents the individual contributions of each OTU to the PICRUST metagenome given in S8 Table, adjusted for 16S copy number in the given OTU, as estimated by PICRUSt based on available information in the IMG system. This data has not been adjusted for differences in read numbers or abundances in the OTU table (S7 Table). This table is from the raw output of the PICRUSt script metagenome_contributions.py. (TSV) [file pone.0146939.s011.tsv]

Gene	Sample	OTU	GeneCountPerGenome	OTUAbundanceInSample	CountContributedByOTU	ContributionPercentOfSample	ContributionPercentOfAllSamples
K01361	D1	540423	1	46.44444444	46.44444444	0.011829965	0.001762383
K01361	D1	4416629	1	45.77777778	45.77777778	0.011660157	0.001737086
K01361	D1	4464413	1	124.2222222	124.2222222	0.031640912	0.004713743
K01361	D1	1142524	1	110.2222222	110.2222222	0.028074942	0.004182499
K01361	D1	3969822	1	96.22222222	96.22222222	0.024508972	0.003651254
K01361	D1	1126217	1	1692.333333	1692.333333	0.431057905	0.064217375
K01361	D1	3889369	1	296.8888889	296.8888889	0.075621215	0.011265762
K01361	D1	1115794	1	196.7777778	196.7777778	0.050121696	0.007466941
K01361	D1	167310	1	145	145	0.036933265	0.005502178
K01361	D1	331304	1	33.66666667	33.66666667	0.00857531	0.001277517
K01361	D1	21848	1	29.88888889	29.88888889	0.007613064	0.001134165
K01361	D1	4442307	1	33.22222222	33.22222222	0.008462104	0.001260652
K01361	D1	556428	1	549.3333333	549.3333333	0.139921888	0.020845033
K01361	D1	155345	1	59.22222222	59.22222222	0.015084621	0.00224725
K01361	D1	1144726	1	108	108	0.027508915	0.004098174
K01361	D1	173209	1	107	107	0.027254203	0.004060228
K01361	D1	4375597	1	40.77777778	40.77777778	0.010386596	0.001547356
K01361	D1	577242	1	92.77777778	92.77777778	0.02363163	0.003520551
K01361	D1	4359869	1	86.11111111	86.11111111	0.021933548	0.003267577
K01361	D1	350043	1	32.11111111	32.11111111	0.008179091	0.00121849
K01361	D2	3969822	1	44.77777778	44.77777778	0.057041755	0.00169914
K01361	D2	1126217	1	144.8888889	144.8888889	0.184571833	0.005497962
K01361	D2	4296506	1	55.77777778	55.77777778	0.071054494	0.002116547
K01361	D2	3889369	1	99.66666667	99.66666667	0.126963907	0.003781957
K01361	D2	556428	1	74.66666667	74.66666667	0.095116773	0.002833306
K01361	D2	4426258	1	59.88888889	59.88888889	0.076291578	0.002272547
K01361	D2	577242	1	255.6666667	255.6666667	0.325690021	0.009701542
K01361	D2	4359869	1	49.66666667	49.66666667	0.063269639	0.001884654
K01361	D3	544005	1	29.88888889	29.88888889	0.005824944	0.001134165
K01361	D3	3889369	1	126.2222222	126.2222222	0.024599021	0.004789635
K01361	D3	4414785	1	806.8888889	806.8888889	0.157251839	0.030618251
K01361	D3	672668	1	123.6666667	123.6666667	0.024100977	0.004692662
K01361	D3	164413	1	83.5	83.5	0.016273032	0.003168496
K01361	D3	4417424	1	279.1111111	279.1111111	0.054395018	0.010591166
K01361	D3	1136950	2	36.5	73	0.014226722	0.002770062
K01361	D3	353069	1	30.8	30.8	0.006002508	0.001168739
K01361	D3	4326246	1	322.1111111	322.1111111	0.062775142	0.012222846
K01361	D3	577242	1	34.33333333	34.33333333	0.006691107	0.001302815
K01361	D3	4367385	1	3221.666667	3221.666667	0.62785969	0.122249543
K01361	D4	781576	1	87.2	87.2	0.040912503	0.003308896
K01361	D4	134726	1	63.25	63.25	0.02967564	0.002400088
K01361	D4	300703	1	57.7	57.7	0.027071691	0.002189487
K01361	D4	1126217	1	344.4444444	344.4444444	0.161606473	0.013070308
K01361	D4	3889369	1	92	92	0.043164568	0.003491037
K01361	D4	1115794	1	52.77777778	52.77777778	0.024762282	0.002002709
K01361	D4	4414785	1	106.8888889	106.8888889	0.050150138	0.004056012
K01361	D4	4454318	1	47.2	47.2	0.0221453	0.001791054
K01361	D4	547321	1	37.3	37.3	0.017500417	0.001415388
K01361	D4	1144726	1	56.11111111	56.11111111	0.026326216	0.002129195
K01361	D4	1136950	2	53.5	107	0.050202269	0.004060228
K01361	D4	353069	1	102.7	102.7	0.048184794	0.00389706
K01361	D4	4326246	1	43.55555556	43.55555556	0.020435399	0.001652762
K01361	D4	664205	1	40.11111111	40.11111111	0.018819334	0.001522058
K01361	D4	577242	1	75.77777778	75.77777778	0.035553424	0.002875468
K01361	D4	15062	1	388.25	388.25	0.182159167	0.014732556
K01361	D4	4367385	1	429.1111111	429.1111111	0.201330386	0.016283074
K01361	D5	781576	1	252.2	252.2	0.10108419	0.009569995
K01361	D5	757005	1	49.1	49.1	0.019679753	0.001863151
K01361	D5	134726	1	189.25	189.25	0.075853224	0.007181291
K01361	D5	300703	1	157.1	157.1	0.062967194	0.005961325
K01361	D5	3889369	1	128.8888889	128.8888889	0.051659909	0.004890825
K01361	D5	4414785	1	195	195	0.078157879	0.007399481
K01361	D5	107854	1	102.8	102.8	0.041203231	0.003900855
K01361	D5	4454318	1	136.8	136.8	0.054830758	0.00519102
K01361	D5	547321	1	84.2	84.2	0.033748171	0.003195058
K01361	D5	4417424	1	56	56	0.02244534	0.002124979
K01361	D5	353069	1	226.7	226.7	0.090863544	0.008602371
K01361	D5	4389141	1	23.8	23.8	0.009539269	0.000903116
K01361	D5	4326246	1	74	74	0.029659913	0.002808008
K01361	D5	664205	1	26	26	0.010421051	0.000986597
K01361	D5	15062	1	58	58	0.023246959	0.002200871
K01361	D5	4367385	1	735.1111111	735.1111111	0.294639616	0.027894567
K01361	D6	1126217	1	85.22222222	85.22222222	0.374328941	0.003233847
K01361	D6	1136950	2	29.5	59	0.259150805	0.002238817
K01361	D6	577242	1	83.44444444	83.44444444	0.366520254	0.003166388
K01361	M1	1016923	1	218	218	0.289508632	0.00827224
K01361	M1	164413	1	489.6	489.6	0.650199203	0.018578389
K01361	M1	617833	1	45.4	45.4	0.060292165	0.001722751
K01361	M2	1016923	1	207	207	0.35925026	0.007854834
K01361	M2	164413	1	369.2	369.2	0.64074974	0.014009684
K01361	M3	1016923	1	150.9	150.9	0.309729064	0.00572606
K01361	M3	164413	1	313	313	0.642446634	0.011877115
K01361	M3	617833	1	23.3	23.3	0.047824302	0.000884143
K01361	M6	4326026	1	472.7777778	472.7777778	1	0.017940052
K01361	M7	4464413	1	40.33333333	40.33333333	0.303005008	0.001530491
K01361	M7	1126217	1	28.77777778	28.77777778	0.216193656	0.001092003
K01361	M7	377874	1	17.1	17.1	0.128464107	0.000648878
K01361	M7	164413	1	20.8	20.8	0.156260434	0.000789278
K01361	M7	617833	1	26.1	26.1	0.196076795	0.000990392
K01361	TB1	1609149	1	38.6	38.6	0.007271715	0.001464718
K01361	TB1	4416629	1	47.77777778	47.77777778	0.009000683	0.001812978
K01361	TB1	3969822	1	1323.444444	1323.444444	0.249318931	0.050219497
K01361	TB1	3889369	1	39	39	0.007347069	0.001479896
K01361	TB1	1115794	1	189.2222222	189.2222222	0.035646893	0.007180237
K01361	TB1	97903	1	58	58	0.010926411	0.002200871
K01361	TB1	939986	1	532.4444444	532.4444444	0.100305291	0.020204167
K01361	TB1	773541	1	68.77777778	68.77777778	0.012956798	0.002609845
K01361	TB1	21848	1	387.5555556	387.5555556	0.073010195	0.014706205
K01361	TB1	4442307	1	256.4444444	256.4444444	0.048310645	0.009731055
K01361	TB1	2336242	1	272.7777778	272.7777778	0.051387623	0.010350841
K01361	TB1	4426258	1	59	59	0.011114797	0.002238817
K01361	TB1	140598	1	151.8888889	151.8888889	0.028613801	0.005763584
K01361	TB1	1138448	1	110.8888889	110.8888889	0.020889958	0.004207796
K01361	TB1	4435013	1	230.2222222	230.2222222	0.043370735	0.008736025
K01361	TB1	4375597	1	960.8888889	960.8888889	0.181018396	0.036461943
K01361	TB1	15062	1	213.75	213.75	0.040267592	0.008110969
K01361	TB1	640662	1	367.5555556	367.5555556	0.069242467	0.013947284
K01361	TB2	1609149	1	25	25	0.006367012	0.000948651
K01361	TB2	4416629	1	44	44	0.01120594	0.001669626
K01361	TB2	3969822	1	1529	1529	0.389406425	0.058019519
K01361	TB2	4296506	1	30.44444444	30.44444444	0.007753605	0.001155247
K01361	TB2	3889369	1	37.33333333	37.33333333	0.009508071	0.001416653
K01361	TB2	1115794	1	224.8888889	224.8888889	0.057274806	0.008533646
K01361	TB2	939986	1	448.7777778	448.7777778	0.114294931	0.017029347
K01361	TB2	773541	1	26.88888889	26.88888889	0.006848075	0.001020327
K01361	TB2	21848	1	337.8888889	337.8888889	0.086053698	0.012821551
K01361	TB2	4442307	1	245	245	0.062396713	0.009296784
K01361	TB2	2336242	1	124.3333333	124.3333333	0.031665271	0.00471796
K01361	TB2	4426258	1	36.22222222	36.22222222	0.009225092	0.00137449
K01361	TB2	617833	1	30.1	30.1	0.007665882	0.001142176
K01361	TB2	140598	1	64.88888889	64.88888889	0.016525932	0.002462277
K01361	TB2	1138448	1	41.11111111	41.11111111	0.010470197	0.001560005
K01361	TB2	4435013	1	134.6666667	134.6666667	0.034296969	0.005110069
K01361	TB2	4375597	1	264.5555556	264.5555556	0.067377131	0.01003884
K01361	TB2	15062	1	148.5	148.5	0.037820048	0.005634989
K01361	TB2	640662	1	132.8888889	132.8888889	0.033844203	0.005042609
K01362	D1	540423	3	46.44444444	139.3333333	0.003600107	0.00018186
K01362	D1	4419276	2	37.33333333	74.66666667	0.001929244	9.75E-05
K01362	D1	651436	2	2095.25	4190.5	0.108274519	0.005469491
K01362	D1	4401816	3	55.5	166.5	0.004302042	0.000217318
K01362	D1	4416629	3	45.77777778	137.3333333	0.003548431	0.000179249
K01362	D1	809188	2	50.375	100.75	0.002603188	0.0001315
K01362	D1	181589	1	1025	1025	0.026484043	0.001337842
K01362	D1	115315	2	284.25	568.5	0.014688955	0.000742013
K01362	D1	4464413	3	124.2222222	372.6666667	0.009628995	0.000486409
K01362	D1	1142524	3	110.2222222	330.6666667	0.008543795	0.00043159
K01362	D1	3969822	3	96.22222222	288.6666667	0.007458596	0.000376771
K01362	D1	1111506	1	67.25	67.25	0.001737612	8.78E-05
K01362	D1	4477551	4	46.625	186.5	0.004818804	0.000243422
K01362	D1	4323284	1	167.2	167.2	0.004320129	0.000218231
K01362	D1	138389	1	130.1666667	130.1666667	0.003363258	0.000169895
K01362	D1	1126217	3	1692.333333	5077	0.131179987	0.006626561
K01362	D1	3889369	3	296.8888889	890.6666667	0.023013126	0.001162509
K01362	D1	1115794	3	196.7777778	590.3333333	0.015253086	0.00077051
K01362	D1	4312974	1	8710.2	8710.2	0.225054938	0.011368658
K01362	D1	167310	3	145	435	0.011239569	0.000567767
K01362	D1	130002	2	81.33333333	162.6666667	0.004202996	0.000212314
K01362	D1	4327501	2	351.75	703.5	0.018177097	0.000918217
K01362	D1	531300	1	70.33333333	70.33333333	0.001817279	9.18E-05
K01362	D1	921110	1	34.16666667	34.16666667	0.000882801	4.46E-05
K01362	D1	845178	1	338.8333333	338.8333333	0.008754806	0.000442249
K01362	D1	4427114	1	305.8	305.8	0.007901288	0.000399134
K01362	D1	4379247	1	47.16666667	47.16666667	0.001218697	6.16E-05
K01362	D1	255671	1	210.25	210.25	0.005432459	0.000274421
K01362	D1	2459569	1	185.5	185.5	0.004792966	0.000242117
K01362	D1	428705	1	108.6	108.6	0.002806017	0.000141746
K01362	D1	331304	3	33.66666667	101	0.002609647	0.000131826
K01362	D1	3643491	2	44.5	89	0.00229959	0.000116164
K01362	D1	133961	2	685.1666667	1370.333333	0.035406797	0.001788576
K01362	D1	4446686	1	741.3333333	741.3333333	0.019154638	0.000967597
K01362	D1	4456894	1	517.3333333	517.3333333	0.013366906	0.00067523
K01362	D1	4401692	2	91.625	183.25	0.00473483	0.00023918
K01362	D1	502016	2	37	74	0.001912019	9.66E-05
K01362	D1	21848	3	29.88888889	89.66666667	0.002316815	0.000117034
K01362	D1	4442307	3	33.22222222	99.66666667	0.002575196	0.000130086
K01362	D1	48390	4	42.625	170.5	0.004405394	0.000222539
K01362	D1	556428	3	549.3333333	1648	0.042581174	0.002150989
K01362	D1	155345	3	59.22222222	177.6666667	0.004590567	0.000231893
K01362	D1	399197	5	41.125	205.625	0.005312957	0.000268384
K01362	D1	573157	3	25.66666667	77	0.001989533	0.000100501
K01362	D1	4333206	3	134.6666667	404	0.010438589	0.000527306
K01362	D1	1144726	3	108	324	0.008371541	0.000422889
K01362	D1	790972	2	137.75	275.5	0.007118394	0.000359586
K01362	D1	52399	1	381.5	381.5	0.009857232	0.000497938
K01362	D1	755617	1	140	140	0.003617333	0.00018273
K01362	D1	1811594	2	223	446	0.011523788	0.000582125
K01362	D1	70830	1	58.8	58.8	0.00151928	7.67E-05
K01362	D1	173209	3	107	321	0.008294027	0.000418973
K01362	D1	626166	1	68.2	68.2	0.001762158	8.90E-05
K01362	D1	192795	1	34	34	0.000878495	4.44E-05
K01362	D1	1067519	5	69.625	348.125	0.008994885	0.000454377
K01362	D1	4375597	3	40.77777778	122.3333333	0.00316086	0.000159671
K01362	D1	577242	3	92.77777778	278.3333333	0.007191602	0.000363284
K01362	D1	4359869	3	86.11111111	258.3333333	0.00667484	0.00033718
K01362	D1	350043	3	32.11111111	96.33333333	0.002489069	0.000125735
K01362	D1	4297253	4	946.5	3786	0.097823012	0.004941533
K01362	D2	4305372	1	510.6	510.6	0.009029082	0.000666441
K01362	D2	4351472	1	136.3333333	136.3333333	0.00241082	0.000177944
K01362	D2	3969822	3	44.77777778	134.3333333	0.002375454	0.000175333
K01362	D2	1111506	1	90.75	90.75	0.001604758	0.000118448
K01362	D2	1126217	3	144.8888889	434.6666667	0.007686332	0.000567332
K01362	D2	64384	2	2598.4	5196.8	0.091896461	0.006782926
K01362	D2	4296506	3	55.77777778	167.3333333	0.002959002	0.000218405
K01362	D2	3889369	3	99.66666667	299	0.0052873	0.000390258
K01362	D2	4312974	1	120.6	120.6	0.002132603	0.000157409
K01362	D2	4379247	1	42732.66667	42732.66667	0.755653639	0.05577519
K01362	D2	255671	1	383.5	383.5	0.006781537	0.000500549
K01362	D2	839282	2	249.2	498.4	0.008813346	0.000650518
K01362	D2	1126009	2	1690.6	3381.2	0.059790701	0.004413183
K01362	D2	556428	3	74.66666667	224	0.003961054	0.000292367
K01362	D2	299879	2	152.4	304.8	0.005389863	0.000397829
K01362	D2	52399	1	103.25	103.25	0.001825798	0.000134763
K01362	D2	4426258	3	59.88888889	179.6666667	0.003177096	0.000234503
K01362	D2	1513771	1	159.3333333	159.3333333	0.002817536	0.000207964
K01362	D2	135956	1	233.1666667	233.1666667	0.004123151	0.000304332
K01362	D2	3663794	1	120.2	120.2	0.00212553	0.000156886
K01362	D2	577242	3	255.6666667	767	0.013563074	0.001001098
K01362	D2	4359869	3	49.66666667	149	0.002634808	0.000194477
K01362	D2	4297253	4	56	224	0.003961054	0.000292367
K01362	D3	4401816	3	139	417	0.009442154	0.000544273
K01362	D3	4444760	3	168.4	505.2	0.011439272	0.000659393
K01362	D3	809188	2	54.375	108.75	0.002462432	0.000141942
K01362	D3	4351472	1	993.8333333	993.8333333	0.022503424	0.001297163
K01362	D3	181589	1	120.4	120.4	0.002726224	0.000157148
K01362	D3	544005	3	29.88888889	89.66666667	0.002030327	0.000117034
K01362	D3	4323284	1	197.2	197.2	0.004465211	0.000257388
K01362	D3	138389	1	82	82	0.001856731	0.000107027
K01362	D3	64384	2	74.6	149.2	0.003378344	0.000194738
K01362	D3	3889369	3	126.2222222	378.6666667	0.008574171	0.00049424
K01362	D3	706432	2	42.5	85	0.00192466	0.000110943
K01362	D3	4312974	1	9519.8	9519.8	0.215557364	0.012425357
K01362	D3	1069592	2	83	166	0.003758747	0.000216665
K01362	D3	4327501	2	99.25	198.5	0.004494647	0.000259085
K01362	D3	921110	1	48.5	48.5	0.001098188	6.33E-05
K01362	D3	4414785	3	806.8888889	2420.666667	0.054811291	0.003159483
K01362	D3	845178	1	74.16666667	74.16666667	0.00167936	9.68E-05
K01362	D3	4427114	1	226.4	226.4	0.005126388	0.0002955
K01362	D3	1128422	1	72.83333333	72.83333333	0.001649169	9.51E-05
K01362	D3	4379247	1	10009.66667	10009.66667	0.226649443	0.013064737
K01362	D3	255671	1	366.5	366.5	0.00829868	0.00047836
K01362	D3	133961	2	194	388	0.008785506	0.000506422
K01362	D3	4456894	1	111.6666667	111.6666667	0.002528475	0.000145749
K01362	D3	4401692	2	42.5	85	0.00192466	0.000110943
K01362	D3	672668	3	123.6666667	371	0.008400574	0.000484234
K01362	D3	164413	2	83.5	167	0.00378139	0.00021797
K01362	D3	4333237	3	611.6	1834.8	0.041545479	0.002394803
K01362	D3	399197	5	53.875	269.375	0.006099473	0.000351591
K01362	D3	4380656	1	153.3333333	153.3333333	0.003471935	0.000200133
K01362	D3	4417424	3	279.1111111	837.3333333	0.018959786	0.001092898
K01362	D3	219151	1	60.6	60.6	0.001372169	7.91E-05
K01362	D3	4454317	3	42.77777778	128.3333333	0.002905859	0.000167502
K01362	D3	905303	1	123.5	123.5	0.002796417	0.000161194
K01362	D3	52399	1	176.25	176.25	0.003990839	0.000230044
K01362	D3	755617	1	189	189	0.004279538	0.000246685
K01362	D3	4315658	1	377.25	377.25	0.008542093	0.000492391
K01362	D3	1811594	2	142.3333333	284.6666667	0.006445723	0.00037155
K01362	D3	70830	1	79.2	79.2	0.00179333	0.000103373
K01362	D3	1136950	3	36.5	109.5	0.002479415	0.000142921
K01362	D3	353069	3	30.8	92.4	0.002092218	0.000120602
K01362	D3	626166	1	69.2	69.2	0.001566899	9.03E-05
K01362	D3	1067519	5	37.625	188.125	0.004259725	0.000245543
K01362	D3	1513771	1	53.5	53.5	0.001211403	6.98E-05
K01362	D3	135956	1	43.33333333	43.33333333	0.000981199	5.66E-05
K01362	D3	4326246	3	322.1111111	966.3333333	0.02188074	0.00126127
K01362	D3	577242	3	34.33333333	103	0.002332235	0.000134437
K01362	D3	4367385	3	3221.666667	9665	0.218845136	0.012614874
K01362	D3	4297253	4	251.75	1007	0.022801557	0.001314349
K01362	D4	851733	1	136	136	0.003419257	0.000177509
K01362	D4	4305372	1	221.6	221.6	0.005571378	0.000289235
K01362	D4	4419276	2	54.16666667	108.3333333	0.002723673	0.000141398
K01362	D4	4404405	1	99	99	0.002489018	0.000129216
K01362	D4	260507	2	107.5	215	0.005405443	0.000280621
K01362	D4	781576	1	87.2	87.2	0.002192347	0.000113814
K01362	D4	327765	1	42.83333333	42.83333333	0.001076898	5.59E-05
K01362	D4	4401816	3	132.25	396.75	0.009974928	0.000517843
K01362	D4	4444760	3	141.8	425.4	0.010695235	0.000555237
K01362	D4	809188	2	167.625	335.25	0.00842872	0.000437572
K01362	D4	544313	2	48.83333333	97.66666667	0.002455496	0.000127476
K01362	D4	4351472	1	145.5	145.5	0.003658102	0.000189908
K01362	D4	134726	1	63.25	63.25	0.001590206	8.26E-05
K01362	D4	745417	1	105.4	105.4	0.002649924	0.000137569
K01362	D4	181589	1	511.2	511.2	0.012852384	0.000667224
K01362	D4	810853	3	81.6	244.8	0.006154663	0.000319516
K01362	D4	300703	2	57.7	115.4	0.00290134	0.000150621
K01362	D4	4477551	4	33	132	0.003318691	0.000172288
K01362	D4	4323284	1	54.4	54.4	0.001367703	7.10E-05
K01362	D4	138389	1	359.5	359.5	0.009038404	0.000469224
K01362	D4	109263	2	46.33333333	92.66666667	0.002329788	0.00012095
K01362	D4	1126217	3	344.4444444	1033.333333	0.025979649	0.001348719
K01362	D4	64384	2	302.4	604.8	0.015205637	0.000789392
K01362	D4	4440449	3	169.5	508.5	0.012784502	0.0006637
K01362	D4	3889369	3	92	276	0.006939081	0.000360239
K01362	D4	308970	1	44.16666667	44.16666667	0.00111042	5.76E-05
K01362	D4	1117593	2	111.6666667	223.3333333	0.005614956	0.000291497
K01362	D4	1115794	3	52.77777778	158.3333333	0.003980753	0.000206659
K01362	D4	706432	2	120.5	241	0.006059125	0.000314556
K01362	D4	3330580	3	125	375	0.009428099	0.000489455
K01362	D4	4312974	1	2355.6	2355.6	0.059223544	0.003074557
K01362	D4	524674	1	105.3333333	105.3333333	0.002648248	0.000137482
K01362	D4	819347	2	150	300	0.007542479	0.000391564
K01362	D4	130002	2	204.8333333	409.6666667	0.010299674	0.000534702
K01362	D4	4327501	2	324.25	648.5	0.016304325	0.00084643
K01362	D4	1136215	1	54.8	54.8	0.001377759	7.15E-05
K01362	D4	921110	1	158.8333333	158.8333333	0.003993324	0.000207311
K01362	D4	4414785	3	106.8888889	320.6666667	0.008062072	0.000418538
K01362	D4	845178	1	397.5	397.5	0.009993784	0.000518822
K01362	D4	4427114	1	270.4	270.4	0.006798288	0.000352929
K01362	D4	4379247	1	135.5	135.5	0.003406686	0.000176856
K01362	D4	255671	1	1950.5	1950.5	0.049038683	0.002545816
K01362	D4	428705	1	55.4	55.4	0.001392844	7.23E-05
K01362	D4	3643491	2	108.8333333	217.6666667	0.005472487	0.000284101
K01362	D4	133961	2	900	1800	0.045254873	0.002349382
K01362	D4	4456894	1	223	223	0.005606576	0.000291062
K01362	D4	4401692	2	102.5	205	0.005154027	0.000267568
K01362	D4	194964	2	233.5	467	0.011741125	0.000609534
K01362	D4	3053045	1	100.3333333	100.3333333	0.00252254	0.000130956
K01362	D4	4412801	5	33.375	166.875	0.004195504	0.000217807
K01362	D4	4454318	1	47.2	47.2	0.001186683	6.16E-05
K01362	D4	4333237	3	2974	8922	0.22431332	0.011645102
K01362	D4	547321	3	37.3	111.9	0.002813345	0.000146053
K01362	D4	4442383	5	34.625	173.125	0.004352639	0.000225965
K01362	D4	394796	2	45.5	91	0.002287885	0.000118774
K01362	D4	4418009	3	133.3333333	400	0.010056638	0.000522085
K01362	D4	4333206	3	184	552	0.013878161	0.000720477
K01362	D4	1144726	3	56.11111111	168.3333333	0.004232169	0.000219711
K01362	D4	1503670	1	97.66666667	97.66666667	0.002455496	0.000127476
K01362	D4	637421	1	58	58	0.001458213	7.57E-05
K01362	D4	4045626	1	199	199	0.005003178	0.000259737
K01362	D4	808471	3	104.2	312.6	0.007859263	0.000408009
K01362	D4	219151	1	98	98	0.002463876	0.000127911
K01362	D4	4357118	3	105.6666667	317	0.007969886	0.000413752
K01362	D4	905303	1	205.5	205.5	0.005166598	0.000268221
K01362	D4	52399	1	160	160	0.004022655	0.000208834
K01362	D4	4315658	1	2203.75	2203.75	0.055405792	0.002876361
K01362	D4	1811594	2	509.6666667	1019.333333	0.025627667	0.001330446
K01362	D4	70830	1	148.8	148.8	0.003741069	0.000194216
K01362	D4	1136950	3	53.5	160.5	0.004035226	0.000209487
K01362	D4	971266	3	143.5	430.5	0.010823457	0.000561894
K01362	D4	1123395	1	137.3333333	137.3333333	0.003452779	0.000179249
K01362	D4	619224	1	118.8333333	118.8333333	0.00298766	0.000155103
K01362	D4	353069	3	102.7	308.1	0.007746126	0.000402136
K01362	D4	1129680	1	324.75	324.75	0.008164733	0.000423868
K01362	D4	4326246	3	43.55555556	130.6666667	0.003285169	0.000170548
K01362	D4	664205	2	40.11111111	80.22222222	0.002016915	0.000104707
K01362	D4	577242	3	75.77777778	227.3333333	0.005715523	0.000296718
K01362	D4	982912	4	145.5	582	0.014632409	0.000759633
K01362	D4	15062	1	388.25	388.25	0.009761225	0.000506749
K01362	D4	4367385	3	429.1111111	1287.333333	0.032365615	0.001680243
K01362	D4	4297253	4	629.375	2517.5	0.063293968	0.003285871
K01362	D5	851733	1	381.6	381.6	0.005914008	0.000498069
K01362	D5	1613745	3	108.3333333	325	0.005036826	0.000424194
K01362	D5	4309708	1	56.8	56.8	0.000880282	7.41E-05
K01362	D5	4305372	1	551.8	551.8	0.008551755	0.000720216
K01362	D5	781576	1	252.2	252.2	0.003908577	0.000329174
K01362	D5	327765	1	125.3333333	125.3333333	0.001942407	0.000163587
K01362	D5	4444760	3	146.8	440.4	0.006825286	0.000574815
K01362	D5	809188	2	409	818	0.012677303	0.001067663
K01362	D5	4351472	1	119.3333333	119.3333333	0.001849419	0.000155755
K01362	D5	757005	2	49.1	98.2	0.001521896	0.000128172
K01362	D5	4380976	1	71.8	71.8	0.001112751	9.37E-05
K01362	D5	134726	1	189.25	189.25	0.002932982	0.000247011
K01362	D5	181589	1	130.6	130.6	0.002024029	0.000170461
K01362	D5	810853	3	257.8	773.4	0.011986095	0.001009451
K01362	D5	300703	2	157.1	314.2	0.004869448	0.000410098
K01362	D5	4431608	1	62.8	62.8	0.00097327	8.20E-05
K01362	D5	138389	1	468.3333333	468.3333333	0.007258195	0.000611274
K01362	D5	4430083	3	76.66666667	230	0.003564523	0.000300199
K01362	D5	64384	2	85.4	170.8	0.002647046	0.00022293
K01362	D5	3889369	3	128.8888889	386.6666667	0.005992531	0.000504682
K01362	D5	3453734	1	44.5	44.5	0.000689658	5.81E-05
K01362	D5	308970	1	85.33333333	85.33333333	0.00132249	0.000111378
K01362	D5	1117593	2	381.3333333	762.6666667	0.011819751	0.000995442
K01362	D5	808245	1	41.33333333	41.33333333	0.000640581	5.39E-05
K01362	D5	706432	2	379.5	759	0.011762925	0.000990656
K01362	D5	4312974	1	1335.6	1335.6	0.020699029	0.001743241
K01362	D5	524674	1	303	303	0.004695871	0.000395479
K01362	D5	819347	2	485	970	0.015032987	0.001266056
K01362	D5	4327501	2	104	208	0.003223568	0.000271484
K01362	D5	4337404	1	51.4	51.4	0.000796593	6.71E-05
K01362	D5	4414785	3	195	585	0.009066286	0.000763549
K01362	D5	114095	2	64.25	128.5	0.001991483	0.00016772
K01362	D5	845178	1	97.16666667	97.16666667	0.001505882	0.000126823
K01362	D5	4427114	1	173.4	173.4	0.00268734	0.000226324
K01362	D5	4379247	1	415	415	0.006431639	0.000541663
K01362	D5	255671	1	72.5	72.5	0.0011236	9.46E-05
K01362	D5	4314767	1	648	648	0.010042655	0.000845777
K01362	D5	133961	2	194.5	389	0.006028693	0.000507727
K01362	D5	4410353	1	79.66666667	79.66666667	0.001234668	0.000103982
K01362	D5	4456894	1	331	331	0.005129813	0.000432025
K01362	D5	4401692	2	46	92	0.001425809	0.00012008
K01362	D5	194964	2	911	1822	0.02823722	0.002378096
K01362	D5	3053045	1	208.3333333	208.3333333	0.003228734	0.000271919
K01362	D5	605989	3	89	267	0.004137946	0.000348492
K01362	D5	4397708	1	47.6	47.6	0.000737701	6.21E-05
K01362	D5	107854	1	102.8	102.8	0.001593187	0.000134176
K01362	D5	4412801	5	47.375	236.875	0.003671071	0.000309172
K01362	D5	67806	1	86	86	0.001332822	0.000112248
K01362	D5	4454318	1	136.8	136.8	0.002120116	0.000178553
K01362	D5	4333237	3	10282.2	30846.6	0.478058296	0.040261353
K01362	D5	547321	3	84.2	252.6	0.003914776	0.000329697
K01362	D5	4442383	5	31.875	159.375	0.002469982	0.000208018
K01362	D5	137026	1	38.66666667	38.66666667	0.000599253	5.05E-05
K01362	D5	682767	1	304	304	0.004711369	0.000396784
K01362	D5	1503670	1	90	90	0.001394813	0.000117469
K01362	D5	4417424	3	56	168	0.002603651	0.000219276
K01362	D5	637421	1	117.7	117.7	0.001824106	0.000153623
K01362	D5	808471	3	287	861	0.013343713	0.001123788
K01362	D5	219151	1	335	335	0.005191805	0.000437246
K01362	D5	52399	1	95.25	95.25	0.001476177	0.000124321
K01362	D5	4315658	1	7128.5	7128.5	0.110476959	0.009304204
K01362	D5	70830	1	293.2	293.2	0.004543992	0.000382688
K01362	D5	4339160	1	52	52	0.000805892	6.79E-05
K01362	D5	971266	3	363.5	1090.5	0.016900487	0.001423334
K01362	D5	128717	3	59.75	179.25	0.002778003	0.000233959
K01362	D5	1123395	1	363	363	0.005625747	0.000473792
K01362	D5	146935	1	57.5	57.5	0.000891131	7.50E-05
K01362	D5	619224	1	283	283	0.004385913	0.000369375
K01362	D5	353069	3	226.7	680.1	0.010540139	0.000887675
K01362	D5	540940	3	65.2	195.6	0.003031394	0.000255299
K01362	D5	4389141	2	23.8	47.6	0.000737701	6.21E-05
K01362	D5	780788	2	126.5	253	0.003920975	0.000330219
K01362	D5	4326246	3	74	222	0.003440539	0.000289757
K01362	D5	533133	1	189	189	0.002929108	0.000246685
K01362	D5	664205	2	26	52	0.000805892	6.79E-05
K01362	D5	3946926	1	104	104	0.001611784	0.000135742
K01362	D5	15062	1	58	58	0.00089888	7.57E-05
K01362	D5	4367385	3	735.1111111	2205.333333	0.034178091	0.002878428
K01362	D5	4297253	4	339.25	1357	0.021030684	0.001771173
K01362	D6	4401816	3	113.25	339.75	0.006876138	0.000443446
K01362	D6	4444760	3	145.2	435.6	0.008816029	0.00056855
K01362	D6	4460853	3	190.3333333	571	0.011556365	0.000745276
K01362	D6	181589	1	659.4	659.4	0.013345477	0.000860657
K01362	D6	4477551	4	64.25	257	0.005201376	0.000335439
K01362	D6	4323284	1	730.6	730.6	0.01478648	0.000953588
K01362	D6	138389	1	56.16666667	56.16666667	0.001136747	7.33E-05
K01362	D6	1126217	3	85.22222222	255.6666667	0.005174391	0.000333699
K01362	D6	64384	2	75.4	150.8	0.003052014	0.000196826
K01362	D6	4440449	3	187.75	563.25	0.011399514	0.000735161
K01362	D6	412145	2	64.6	129.2	0.002614855	0.000168633
K01362	D6	3330580	3	103	309	0.006253795	0.000403311
K01362	D6	4312974	1	36493.8	36493.8	0.738591378	0.047632147
K01362	D6	130002	2	97	194	0.003926331	0.000253211
K01362	D6	4327501	2	90	180	0.003642987	0.000234938
K01362	D6	4349934	1	125.8	125.8	0.002546043	0.000164196
K01362	D6	921110	1	116.5	116.5	0.002357822	0.000152057
K01362	D6	845178	1	103	103	0.002084598	0.000134437
K01362	D6	4427114	1	241.4	241.4	0.004885651	0.000315078
K01362	D6	255671	1	356.75	356.75	0.007220198	0.000465634
K01362	D6	428705	1	129	129	0.002610808	0.000168372
K01362	D6	133961	2	329.8333333	659.6666667	0.013350874	0.000861005
K01362	D6	4456894	1	169.6666667	169.6666667	0.003433853	0.000221451
K01362	D6	4401692	2	38.375	76.75	0.001553329	0.000100175
K01362	D6	191359	3	170.25	510.75	0.010336976	0.000666637
K01362	D6	4418009	3	94.33333333	283	0.005727586	0.000369375
K01362	D6	4333206	3	139.3333333	418	0.008459826	0.000545579
K01362	D6	757605	1	127.8	127.8	0.002586521	0.000166806
K01362	D6	919562	1	81.6	81.6	0.001651488	0.000106505
K01362	D6	905303	1	536	536	0.010848006	0.000699594
K01362	D6	755617	1	1137.4	1137.4	0.023019632	0.001484548
K01362	D6	1811594	2	240	480	0.009714633	0.000626502
K01362	D6	70830	1	97.4	97.4	0.001971261	0.000127128
K01362	D6	1136950	3	29.5	88.5	0.001791135	0.000115511
K01362	D6	626166	1	207.2	207.2	0.004193483	0.00027044
K01362	D6	1067519	5	46.25	231.25	0.004680227	0.00030183
K01362	D6	1129680	1	118	118	0.002388181	0.000154015
K01362	D6	577242	3	83.44444444	250.3333333	0.005066451	0.000326738
K01362	D6	4297253	4	384.75	1539	0.031147541	0.002008721
K01362	M1	1102921	2	510.75	1021.5	0.026870948	0.001333274
K01362	M1	670635	1	1354.166667	1354.166667	0.035621872	0.001767475
K01362	M1	4323284	1	538.8	538.8	0.01417334	0.000703248
K01362	M1	4312974	1	17482	17482	0.4598707	0.022817717
K01362	M1	1069592	2	901.25	1802.5	0.047415452	0.002352645
K01362	M1	4349934	1	55.2	55.2	0.001452057	7.20E-05
K01362	M1	4427114	1	154	154	0.004051029	0.000201003
K01362	M1	1128422	1	106.5	106.5	0.002801523	0.000139005
K01362	M1	428705	1	56.6	56.6	0.001488885	7.39E-05
K01362	M1	1086805	1	208.4	208.4	0.005482042	0.000272006
K01362	M1	1016923	2	218	436	0.011469147	0.000569072
K01362	M1	29012	1	10824.66667	10824.66667	0.284746999	0.014128485
K01362	M1	164413	2	489.6	979.2	0.025758231	0.001278064
K01362	M1	276567	1	43.2	43.2	0.001136393	5.64E-05
K01362	M1	919562	1	40	40	0.001052215	5.22E-05
K01362	M1	905303	1	1684.75	1684.75	0.044317993	0.002198956
K01362	M1	755617	1	610.8	610.8	0.016067328	0.000797224
K01362	M1	70830	1	47.4	47.4	0.001246875	6.19E-05
K01362	M1	626166	1	123.8	123.8	0.003256606	0.000161585
K01362	M1	617833	2	45.4	90.8	0.002388529	0.000118513
K01362	M1	593672	1	53	53	0.001394185	6.92E-05
K01362	M1	1090059	2	120.25	240.5	0.006326445	0.000313903
K01362	M1	584056	1	61.25	61.25	0.001611205	7.99E-05
K01362	M2	1102921	2	394	788	0.020004798	0.001028507
K01362	M2	670635	1	1583	1583	0.040187304	0.002066151
K01362	M2	4323284	1	295.6	295.6	0.007504338	0.000385821
K01362	M2	4312974	1	15378.6	15378.6	0.390413437	0.020072334
K01362	M2	1069592	2	722.5	1445	0.036683925	0.001886031
K01362	M2	4427114	1	82.8	82.8	0.002102027	0.000108072
K01362	M2	1128422	1	131	131	0.003325671	0.000170983
K01362	M2	1086805	1	127.8	127.8	0.003244433	0.000166806
K01362	M2	1016923	2	207	414	0.010510135	0.000540358
K01362	M2	29012	1	16163	16163	0.410326842	0.021096142
K01362	M2	164413	2	369.2	738.4	0.018745613	0.000963769
K01362	M2	905303	1	1112.5	1112.5	0.028242815	0.001452048
K01362	M2	755617	1	571	571	0.014495863	0.000745276
K01362	M2	626166	1	160.6	160.6	0.00407712	0.000209617
K01362	M2	593672	1	61.25	61.25	0.001554941	7.99E-05
K01362	M2	1090059	2	79.25	158.5	0.004023808	0.000206876
K01362	M2	584056	1	67.5	67.5	0.001713609	8.81E-05
K01362	M2	4297253	4	28	112	0.002843322	0.000146184
K01362	M3	1102921	2	295.5	591	0.017332725	0.00077138
K01362	M3	670635	1	3531	3531	0.103556435	0.004608704
K01362	M3	4323284	1	383.8	383.8	0.011256007	0.00050094
K01362	M3	4312974	1	12350.4	12350.4	0.362209966	0.016119891
K01362	M3	1069592	2	552.5	1105	0.032407211	0.001442259
K01362	M3	4349934	1	43.2	43.2	0.001266961	5.64E-05
K01362	M3	4427114	1	99.4	99.4	0.002915183	0.000129738
K01362	M3	1128422	1	90.66666667	90.66666667	0.002659053	0.000118339
K01362	M3	428705	1	36.4	36.4	0.001067532	4.75E-05
K01362	M3	1086805	1	126.2	126.2	0.003701167	0.000164718
K01362	M3	1016923	2	150.9	301.8	0.008851128	0.000393913
K01362	M3	29012	1	11347.33333	11347.33333	0.332792236	0.014810676
K01362	M3	164413	2	313	626	0.018359198	0.000817063
K01362	M3	905303	1	2347.75	2347.75	0.068854324	0.003064312
K01362	M3	52399	1	62.75	62.75	0.001840319	8.19E-05
K01362	M3	755617	1	481.2	481.2	0.014112534	0.000628068
K01362	M3	626166	1	70.6	70.6	0.002070542	9.21E-05
K01362	M3	617833	2	23.3	46.6	0.001366675	6.08E-05
K01362	M3	1090059	2	189.5	379	0.011115233	0.000494675
K01362	M3	584056	1	77.25	77.25	0.002265572	0.000100828
K01362	M4	820090	1	200	200	0.002795845	0.000261042
K01362	M4	670635	1	6860.333333	6860.333333	0.095902131	0.00895419
K01362	M4	4312974	1	465.4	465.4	0.00650593	0.000607446
K01362	M4	4375787	1	1258.5	1258.5	0.017592852	0.001642609
K01362	M4	1128422	1	118	118	0.001649548	0.000154015
K01362	M4	2459569	1	2925.25	2925.25	0.040892723	0.003818071
K01362	M4	69980	1	164.25	164.25	0.002296087	0.000214381
K01362	M4	542345	1	762.5	762.5	0.010659158	0.000995224
K01362	M4	29012	1	14130	14130	0.197526423	0.018442646
K01362	M4	905303	1	8987.25	8987.25	0.125634773	0.011730267
K01362	M4	52399	1	35320.75	35320.75	0.493756646	0.046101068
K01362	M4	584056	1	342.5	342.5	0.004787884	0.000447035
K01362	M5	670635	1	470.6666667	470.6666667	0.006691038	0.00061432
K01362	M5	4323284	1	81	81	0.001151503	0.000105722
K01362	M5	4312974	1	3494.8	3494.8	0.049682377	0.004561455
K01362	M5	1069592	2	74.75	149.5	0.002125305	0.000195129
K01362	M5	4375787	1	79.25	79.25	0.001126625	0.000103438
K01362	M5	2459569	1	771.25	771.25	0.010964156	0.001006645
K01362	M5	542345	1	1179.5	1179.5	0.016767873	0.001539498
K01362	M5	29012	1	758.8333333	758.8333333	0.01078764	0.000990438
K01362	M5	905303	1	31729	31729	0.45106219	0.041413072
K01362	M5	52399	1	31332.25	31332.25	0.445421958	0.040895229
K01362	M5	755617	1	95.8	95.8	0.001361901	0.000125039
K01362	M5	4297253	4	50.25	201	0.002857433	0.000262348
K01362	M6	1110381	1	289.25	289.25	0.003528877	0.000377533
K01362	M6	820090	1	84.5	84.5	0.001030908	0.00011029
K01362	M6	4323284	1	78	78	0.000951607	0.000101807
K01362	M6	4312974	1	3968	3968	0.048409972	0.005179081
K01362	M6	2459569	1	452.5	452.5	0.005520542	0.000590608
K01362	M6	542345	1	1206	1206	0.014713313	0.001574086
K01362	M6	905303	1	26024.25	26024.25	0.317498289	0.033967164
K01362	M6	52399	1	48248	48248	0.588630123	0.06297387
K01362	M6	755617	1	104	104	0.00126881	0.000135742
K01362	M6	4351766	1	93.75	93.75	0.001143759	0.000122364
K01362	M6	4326026	3	472.7777778	1418.333333	0.0173038	0.001851226
K01362	M7	181589	1	54.6	54.6	0.001681622	7.13E-05
K01362	M7	4464413	3	40.33333333	121	0.003726672	0.000157931
K01362	M7	4323284	1	719	719	0.022144438	0.000938447
K01362	M7	1126217	3	28.77777778	86.33333333	0.002658975	0.000112683
K01362	M7	4312974	1	26922.6	26922.6	0.829187539	0.035139701
K01362	M7	1069592	2	189.25	378.5	0.011657399	0.000494023
K01362	M7	4349934	1	36.8	36.8	0.001133401	4.80E-05
K01362	M7	377874	2	17.1	34.2	0.001053324	4.46E-05
K01362	M7	4427114	1	749.4	749.4	0.023080726	0.000978126
K01362	M7	4379247	1	56.16666667	56.16666667	0.001729874	7.33E-05
K01362	M7	428705	1	74.8	74.8	0.002303761	9.76E-05
K01362	M7	164413	2	20.8	41.6	0.001281236	5.43E-05
K01362	M7	905303	1	1961.25	1961.25	0.060404421	0.002559847
K01362	M7	52399	1	316	316	0.009732465	0.000412447
K01362	M7	755617	1	622.6	622.6	0.01917542	0.000812625
K01362	M7	626166	1	241.6	241.6	0.007441024	0.000315339
K01362	M7	617833	2	26.1	52.2	0.001607705	6.81E-05
K01362	TB1	1609149	1	38.6	38.6	0.000664694	5.04E-05
K01362	TB1	4416629	3	47.77777778	143.3333333	0.002468206	0.00018708
K01362	TB1	181589	1	164.6	164.6	0.002834419	0.000214838
K01362	TB1	115315	2	5920.5	11841	0.203902492	0.015455016
K01362	TB1	820090	1	123.5	123.5	0.002126675	0.000161194
K01362	TB1	3969822	3	1323.444444	3970.333333	0.068369298	0.005182127
K01362	TB1	687185	1	75.6	75.6	0.001301835	9.87E-05
K01362	TB1	4323284	1	171.6	171.6	0.002954959	0.000223974
K01362	TB1	3889369	3	39	117	0.002014745	0.00015271
K01362	TB1	1115794	3	189.2222222	567.6666667	0.009775243	0.000740925
K01362	TB1	4312974	1	3488.6	3488.6	0.060073831	0.004553363
K01362	TB1	97903	2	58	116	0.001997525	0.000151405
K01362	TB1	1039016	2	95.875	191.75	0.003301943	0.000250274
K01362	TB1	939986	3	532.4444444	1597.333333	0.027506144	0.002084859
K01362	TB1	4375787	1	867	867	0.014929775	0.001131619
K01362	TB1	255671	1	341	341	0.005872034	0.000445077
K01362	TB1	2459569	1	4063	4063	0.069965022	0.005303076
K01362	TB1	971353	2	319	638	0.010986385	0.000832725
K01362	TB1	773541	3	68.77777778	206.3333333	0.003553068	0.000269309
K01362	TB1	21848	3	387.5555556	1162.666667	0.020021166	0.001517527
K01362	TB1	4442307	3	256.4444444	769.3333333	0.013247951	0.001004143
K01362	TB1	2336242	3	272.7777778	818.3333333	0.014091733	0.001068099
K01362	TB1	399197	5	52.75	263.75	0.004541786	0.00034425
K01362	TB1	790972	2	5051.5	10103	0.173974062	0.013186557
K01362	TB1	4454317	3	79.11111111	237.3333333	0.004086889	0.00030977
K01362	TB1	52399	1	8112.25	8112.25	0.139693268	0.010588206
K01362	TB1	4363219	2	505.2	1010.4	0.017399128	0.001318786
K01362	TB1	755617	1	111.2	111.2	0.001914868	0.00014514
K01362	TB1	4426258	3	59	177	0.003047947	0.000231023
K01362	TB1	70830	1	101.4	101.4	0.001746112	0.000132348
K01362	TB1	1067519	5	103.625	518.125	0.008922133	0.000676263
K01362	TB1	140598	3	151.8888889	455.6666667	0.007846598	0.000594742
K01362	TB1	1138448	3	110.8888889	332.6666667	0.005728533	0.000434201
K01362	TB1	4435013	3	230.2222222	690.6666667	0.011893308	0.000901466
K01362	TB1	1817131	1	286.75	286.75	0.004937846	0.00037427
K01362	TB1	4375597	3	960.8888889	2882.666667	0.049639635	0.003762491
K01362	TB1	15062	1	213.75	213.75	0.003680784	0.000278989
K01362	TB1	640662	3	367.5555556	1102.666667	0.018987964	0.001439214
K01362	TB2	1609149	1	25	25	0.000530277	3.26E-05
K01362	TB2	4416629	3	44	132	0.002799865	0.000172288
K01362	TB2	181589	1	211	211	0.004475541	0.0002754
K01362	TB2	115315	2	4154	8308	0.176221795	0.010843701
K01362	TB2	820090	1	140	140	0.002969554	0.00018273
K01362	TB2	3969822	3	1529	4587	0.097295302	0.005987008
K01362	TB2	687185	1	62.6	62.6	0.001327815	8.17E-05
K01362	TB2	4323284	1	208.6	208.6	0.004424635	0.000272267
K01362	TB2	4296506	3	30.44444444	91.33333333	0.00193728	0.000119209
K01362	TB2	3889369	3	37.33333333	112	0.002375643	0.000146184
K01362	TB2	1115794	3	224.8888889	674.6666667	0.01431042	0.000880583
K01362	TB2	4312974	1	4062.8	4062.8	0.086176445	0.005302815
K01362	TB2	1039016	2	67.25	134.5	0.002852893	0.000175551
K01362	TB2	939986	3	448.7777778	1346.333333	0.028557207	0.00175725
K01362	TB2	4375787	1	781	781	0.016565867	0.001019371
K01362	TB2	4427114	1	86.4	86.4	0.001832639	0.00011277
K01362	TB2	255671	1	193	193	0.004093742	0.000251906
K01362	TB2	2459569	1	2890.5	2890.5	0.061310676	0.003772715
K01362	TB2	428705	1	78	78	0.001654466	0.000101807
K01362	TB2	971353	2	238.75	477.5	0.010128299	0.000623239
K01362	TB2	773541	3	26.88888889	80.66666667	0.001711028	0.000105287
K01362	TB2	21848	3	337.8888889	1013.666667	0.021500982	0.00132305
K01362	TB2	4442307	3	245	735	0.015590156	0.000959331
K01362	TB2	2336242	3	124.3333333	373	0.007911739	0.000486844
K01362	TB2	399197	5	55.25	276.25	0.005859566	0.000360565
K01362	TB2	790972	2	4040	8080	0.171385664	0.010546113
K01362	TB2	4454317	3	78.22222222	234.6666667	0.004977537	0.00030629
K01362	TB2	52399	1	7472	7472	0.158489317	0.009752544
K01362	TB2	4363219	2	452.8	905.6	0.01920877	0.001182
K01362	TB2	755617	1	207	207	0.004390697	0.000270179
K01362	TB2	4426258	3	36.22222222	108.6666667	0.002304939	0.000141833
K01362	TB2	70830	1	124.6	124.6	0.002642903	0.000162629
K01362	TB2	1067519	5	113	565	0.01198427	0.000737445
K01362	TB2	617833	2	30.1	60.2	0.001276908	7.86E-05
K01362	TB2	140598	3	64.88888889	194.6666667	0.004129094	0.000254081
K01362	TB2	1138448	3	41.11111111	123.3333333	0.002616035	0.000160976
K01362	TB2	4435013	3	134.6666667	404	0.008569283	0.000527306
K01362	TB2	1817131	1	243.75	243.75	0.005170205	0.000318145
K01362	TB2	4375597	3	264.5555556	793.6666667	0.016834541	0.001035903
K01362	TB2	15062	1	148.5	148.5	0.003149848	0.000193824
K01362	TB2	640662	3	132.8888889	398.6666667	0.008456157	0.000520345
K02249	D1	4477551	1	46.625	46.625	0.040667248	0.012977524
K02249	D1	48390	1	42.625	42.625	0.037178369	0.011864171
K02249	D1	399197	1	41.125	41.125	0.035870039	0.011446663
K02249	D1	1067519	1	69.625	69.625	0.060728304	0.019379306
K02249	D1	4297253	1	946.5	946.5	0.82555604	0.26344722
K02249	D2	4297253	1	56	56	1	0.015586946
K02249	D3	399197	1	53.875	53.875	0.156955572	0.014995477
K02249	D3	1067519	1	37.625	37.625	0.109613984	0.010472479
K02249	D3	4297253	1	251.75	251.75	0.733430444	0.070071672
K02249	D4	4477551	1	33	33	0.045182269	0.009185165
K02249	D4	4412801	1	33.375	33.375	0.045695704	0.009289541
K02249	D4	4442383	1	34.625	34.625	0.047407154	0.009637464
K02249	D4	4297253	1	629.375	629.375	0.861714872	0.17517918
K02249	D5	4412801	1	47.375	47.375	0.113201912	0.013186278
K02249	D5	4442383	1	31.875	31.875	0.076164875	0.008872034
K02249	D5	4297253	1	339.25	339.25	0.810633214	0.094426275
K02249	D6	4477551	1	64.25	64.25	0.129732458	0.017883237
K02249	D6	1067519	1	46.25	46.25	0.093387178	0.012873147
K02249	D6	4297253	1	384.75	384.75	0.776880363	0.107090669
K02249	M2	4297253	1	28	28	1	0.007793473
K02249	M5	4297253	1	50.25	50.25	1	0.013986501
K02249	TB1	399197	1	52.75	52.75	0.337330136	0.014682346
K02249	TB1	1067519	1	103.625	103.625	0.662669864	0.028842808
K02249	TB2	399197	1	55.25	55.25	0.328380386	0.015378192
K02249	TB2	1067519	1	113	113	0.671619614	0.03145223
K05844	D1	540423	1	46.44444444	46.44444444	0.005657246	0.001019597
K05844	D1	4419276	1	37.33333333	37.33333333	0.004547452	0.00081958
K05844	D1	4416629	1	45.77777778	45.77777778	0.005576042	0.001004961
K05844	D1	809188	1	50.375	50.375	0.006136015	0.001105884
K05844	D1	801438	1	187.4285714	187.4285714	0.022830064	0.004114627
K05844	D1	4464413	1	124.2222222	124.2222222	0.015131104	0.002727055
K05844	D1	1142524	1	110.2222222	110.2222222	0.01342581	0.002419713
K05844	D1	3969822	1	96.22222222	96.22222222	0.011720515	0.00211237
K05844	D1	1126217	1	1692.333333	1692.333333	0.20613761	0.037151862
K05844	D1	3889369	1	296.8888889	296.8888889	0.036163068	0.006517614
K05844	D1	1115794	1	196.7777778	196.7777778	0.02396886	0.004319871
K05844	D1	4454257	1	238	238	0.028990005	0.005224824
K05844	D1	167310	1	145	145	0.017661978	0.003183191
K05844	D1	1010113	1	67.71428571	67.71428571	0.008248057	0.001486534
K05844	D1	130002	1	81.33333333	81.33333333	0.009906948	0.001785514
K05844	D1	4327501	1	351.75	351.75	0.042845521	0.007721982
K05844	D1	552376	1	223	223	0.027162903	0.004895528
K05844	D1	845178	1	338.8333333	338.8333333	0.041272184	0.007438422
K05844	D1	331304	1	33.66666667	33.66666667	0.004100827	0.000739086
K05844	D1	3643491	1	44.5	44.5	0.0054204	0.00097691
K05844	D1	133961	1	685.1666667	685.1666667	0.083457919	0.015041492
K05844	D1	4401692	1	91.625	91.625	0.011160543	0.002011447
K05844	D1	502016	1	37	37	0.004506849	0.000812262
K05844	D1	4466618	1	239.8571429	239.8571429	0.029216217	0.005265594
K05844	D1	21848	1	29.88888889	29.88888889	0.003640668	0.000656152
K05844	D1	4417158	1	31.28571429	31.28571429	0.003810811	0.000686817
K05844	D1	4442307	1	33.22222222	33.22222222	0.004046691	0.000729329
K05844	D1	2119418	1	310	310	0.03776009	0.006805443
K05844	D1	556428	1	549.3333333	549.3333333	0.066912504	0.012059537
K05844	D1	155345	1	59.22222222	59.22222222	0.007213666	0.001300108
K05844	D1	176468	1	1075	1075	0.130942248	0.023599518
K05844	D1	4384058	1	45.14285714	45.14285714	0.005498704	0.000991023
K05844	D1	1144726	1	108	108	0.013155128	0.002370928
K05844	D1	173209	1	107	107	0.013033321	0.002348975
K05844	D1	544824	1	40.71428571	40.71428571	0.004959274	0.000893802
K05844	D1	4307347	1	42	42	0.005115883	0.000922028
K05844	D1	4375597	1	40.77777778	40.77777778	0.004967008	0.000895196
K05844	D1	329096	1	65.66666667	65.66666667	0.007998643	0.001441583
K05844	D1	577242	1	92.77777778	92.77777778	0.011300959	0.002036754
K05844	D1	4359869	1	86.11111111	86.11111111	0.010488914	0.001890401
K05844	D1	350043	1	32.11111111	32.11111111	0.00391135	0.000704937
K05844	D2	3969822	1	44.77777778	44.77777778	0.049631764	0.000983008
K05844	D2	1126217	1	144.8888889	144.8888889	0.160595089	0.003180752
K05844	D2	4296506	1	55.77777778	55.77777778	0.061824183	0.001224492
K05844	D2	3889369	1	99.66666667	99.66666667	0.110470701	0.002187986
K05844	D2	556428	1	74.66666667	74.66666667	0.082760659	0.00163916
K05844	D2	255657	1	117.2	117.2	0.129904677	0.002572896
K05844	D2	4426258	1	59.88888889	59.88888889	0.066380945	0.001314743
K05844	D2	577242	1	255.6666667	255.6666667	0.283381364	0.005612661
K05844	D2	4359869	1	49.66666667	49.66666667	0.055050617	0.001090334
K05844	D3	809188	1	54.375	54.375	0.007524648	0.001193697
K05844	D3	801438	1	121	121	0.016744503	0.002656318
K05844	D3	544005	1	29.88888889	29.88888889	0.004136154	0.000656152
K05844	D3	3889369	1	126.2222222	126.2222222	0.017467177	0.002770962
K05844	D3	1010113	1	86.28571429	86.28571429	0.01194059	0.001894234
K05844	D3	4327501	1	99.25	99.25	0.013734644	0.002178839
K05844	D3	552376	1	106.2857143	106.2857143	0.014708277	0.002333295
K05844	D3	4414785	1	806.8888889	806.8888889	0.111660774	0.017713664
K05844	D3	845178	1	74.16666667	74.16666667	0.010263504	0.001628184
K05844	D3	133961	1	194	194	0.026846559	0.00425889
K05844	D3	4401692	1	42.5	42.5	0.005881334	0.000933004
K05844	D3	4466618	1	229.7142857	229.7142857	0.031788856	0.005042927
K05844	D3	4417158	1	134.1428571	134.1428571	0.018563269	0.002944844
K05844	D3	672668	1	123.6666667	123.6666667	0.017113528	0.002714859
K05844	D3	676211	1	545	545	0.075419457	0.011964407
K05844	D3	164413	1	83.5	83.5	0.011555091	0.001833079
K05844	D3	176468	1	440.8571429	440.8571429	0.061007718	0.009678155
K05844	D3	4384058	1	71.28571429	71.28571429	0.009864825	0.001564938
K05844	D3	4417424	1	279.1111111	279.1111111	0.038624603	0.006127337
K05844	D3	4326246	1	322.1111111	322.1111111	0.044575129	0.007071318
K05844	D3	577242	1	34.33333333	34.33333333	0.004751195	0.000753721
K05844	D3	4367385	1	3221.666667	3221.666667	0.445828166	0.070725378
K05844	D4	4419276	1	54.16666667	54.16666667	0.005838754	0.001189123
K05844	D4	260507	1	107.5	107.5	0.01158768	0.002359952
K05844	D4	809188	1	167.625	167.625	0.018068697	0.003679878
K05844	D4	544313	1	48.83333333	48.83333333	0.005263861	0.00107204
K05844	D4	801438	1	242.1428571	242.1428571	0.026101154	0.005315772
K05844	D4	745417	1	105.4	105.4	0.011361316	0.00231385
K05844	D4	668514	1	151	151	0.016276649	0.003314909
K05844	D4	300703	1	57.7	57.7	0.00621962	0.00126669
K05844	D4	109263	1	46.33333333	46.33333333	0.00499438	0.001017158
K05844	D4	1126217	1	344.4444444	344.4444444	0.037128485	0.007561603
K05844	D4	3889369	1	92	92	0.009916898	0.00201968
K05844	D4	1115794	1	52.77777778	52.77777778	0.005689042	0.001158633
K05844	D4	4454257	1	537	537	0.057884505	0.011788783
K05844	D4	3330580	1	125	125	0.013474047	0.00274413
K05844	D4	1010113	1	171.8571429	171.8571429	0.01852489	0.003772787
K05844	D4	819347	1	150	150	0.016168856	0.003292956
K05844	D4	130002	1	204.8333333	204.8333333	0.022079471	0.004496714
K05844	D4	4327501	1	324.25	324.25	0.034951678	0.007118273
K05844	D4	552376	1	203.8571429	203.8571429	0.021974246	0.004475284
K05844	D4	1136215	1	54.8	54.8	0.005907022	0.001203027
K05844	D4	4414785	1	106.8888889	106.8888889	0.011521807	0.002346536
K05844	D4	845178	1	397.5	397.5	0.042847469	0.008726334
K05844	D4	3643491	1	108.8333333	108.8333333	0.011731403	0.002389223
K05844	D4	133961	1	900	900	0.097013137	0.019757736
K05844	D4	4401692	1	102.5	102.5	0.011048718	0.002250187
K05844	D4	4466618	1	366.5714286	366.5714286	0.039513605	0.008047357
K05844	D4	194964	1	233.5	233.5	0.02516952	0.005126035
K05844	D4	4417158	1	194.2857143	194.2857143	0.020942519	0.004265162
K05844	D4	2119418	1	637	637	0.068663743	0.013984087
K05844	D4	676211	1	686	686	0.073945569	0.015059786
K05844	D4	4454318	1	47.2	47.2	0.0050878	0.001036184
K05844	D4	176468	1	922.1428571	922.1428571	0.099399969	0.020243839
K05844	D4	394796	1	45.5	45.5	0.004904553	0.000998863
K05844	D4	4384058	1	157.2857143	157.2857143	0.016954201	0.0034529
K05844	D4	1144726	1	56.11111111	56.11111111	0.00604835	0.001231809
K05844	D4	637421	1	58	58	0.006251958	0.001273276
K05844	D4	4045626	1	199	199	0.021450683	0.004368655
K05844	D4	4357118	1	105.6666667	105.6666667	0.011390061	0.002319705
K05844	D4	544824	1	64.14285714	64.14285714	0.006914111	0.001408131
K05844	D4	329096	1	99	99	0.010671445	0.002173351
K05844	D4	4326246	1	43.55555556	43.55555556	0.004694957	0.000956177
K05844	D4	577242	1	75.77777778	75.77777778	0.008168267	0.001663553
K05844	D4	4367385	1	429.1111111	429.1111111	0.046254906	0.009420294
K05844	D5	809188	1	409	409	0.070236698	0.008978794
K05844	D5	757005	1	49.1	49.1	0.008431838	0.001077894
K05844	D5	801438	1	47.14285714	47.14285714	0.008095742	0.001034929
K05844	D5	4423201	1	90.33333333	90.33333333	0.015512751	0.001983091
K05844	D5	300703	1	157.1	157.1	0.026978448	0.003448823
K05844	D5	4430083	1	76.66666667	76.66666667	0.013165803	0.001683066
K05844	D5	3889369	1	128.8888889	128.8888889	0.022133814	0.002829503
K05844	D5	1010113	1	51.57142857	51.57142857	0.008856252	0.00113215
K05844	D5	819347	1	485	485	0.083288016	0.010647225
K05844	D5	4327501	1	104	104	0.017859698	0.002283116
K05844	D5	552376	1	74.14285714	74.14285714	0.012732395	0.001627661
K05844	D5	4414785	1	195	195	0.033486934	0.004280843
K05844	D5	845178	1	97.16666667	97.16666667	0.016686225	0.002133104
K05844	D5	538000	1	38.33333333	38.33333333	0.006582902	0.000841533
K05844	D5	296609	1	76.33333333	76.33333333	0.013108561	0.001675749
K05844	D5	133961	1	194.5	194.5	0.03340107	0.004269866
K05844	D5	4401692	1	46	46	0.007899482	0.00100984
K05844	D5	1146530	1	94.33333333	94.33333333	0.016199662	0.002070903
K05844	D5	4466618	1	163.1428571	163.1428571	0.028016175	0.003581482
K05844	D5	194964	1	911	911	0.156444088	0.01999922
K05844	D5	2119418	1	439	439	0.075388534	0.009637385
K05844	D5	4454318	1	136.8	136.8	0.023492372	0.003003176
K05844	D5	176468	1	302	302	0.051861816	0.006629818
K05844	D5	178057	1	150.6666667	150.6666667	0.025873666	0.003307591
K05844	D5	4417424	1	56	56	0.009616761	0.00122937
K05844	D5	637421	1	117.7	117.7	0.02021237	0.002583873
K05844	D5	4425571	1	44	44	0.007556026	0.000965934
K05844	D5	4365879	1	89	89	0.01528378	0.001953821
K05844	D5	4389141	1	23.8	23.8	0.004087123	0.000522482
K05844	D5	780788	1	126.5	126.5	0.021723575	0.00277706
K05844	D5	329096	1	39.83333333	39.83333333	0.006840493	0.000874463
K05844	D5	4326246	1	74	74	0.012707862	0.001624525
K05844	D5	4367385	1	735.1111111	735.1111111	0.126239064	0.016137924
K05844	D6	801438	1	157.7142857	157.7142857	0.063006057	0.003462308
K05844	D6	1126217	1	85.22222222	85.22222222	0.034045845	0.001870887
K05844	D6	3330580	1	103	103	0.041147977	0.002261163
K05844	D6	1010113	1	66	66	0.026366665	0.001448901
K05844	D6	130002	1	97	97	0.038751008	0.002129445
K05844	D6	4327501	1	90	90	0.035954543	0.001975774
K05844	D6	552376	1	153.2857143	153.2857143	0.061236865	0.003365087
K05844	D6	845178	1	103	103	0.041147977	0.002261163
K05844	D6	133961	1	329.8333333	329.8333333	0.131766743	0.007240844
K05844	D6	4401692	1	38.375	38.375	0.015330618	0.000842448
K05844	D6	4466618	1	140.1428571	140.1428571	0.05598636	0.003076562
K05844	D6	4417158	1	137.4285714	137.4285714	0.054902017	0.003016975
K05844	D6	676211	1	415	415	0.165790394	0.009110512
K05844	D6	176468	1	324.7142857	324.7142857	0.129721709	0.007128466
K05844	D6	4384058	1	93	93	0.037153028	0.002041633
K05844	D6	4307347	1	86	86	0.034356563	0.001887961
K05844	D6	577242	1	83.44444444	83.44444444	0.033335632	0.001831859
K05844	M1	1016923	1	218	218	0.289508632	0.004785763
K05844	M1	164413	1	489.6	489.6	0.650199203	0.010748209
K05844	M1	617833	1	45.4	45.4	0.060292165	0.000996668
K05844	M2	1016923	1	207	207	0.35925026	0.004544279
K05844	M2	164413	1	369.2	369.2	0.64074974	0.008105063
K05844	M3	1016923	1	150.9	150.9	0.309729064	0.003312714
K05844	M3	164413	1	313	313	0.642446634	0.006871302
K05844	M3	617833	1	23.3	23.3	0.047824302	0.000511506
K05844	M6	4326026	1	472.7777778	472.7777778	1	0.01037891
K05844	M7	801438	1	210.2857143	210.2857143	0.612369419	0.004616411
K05844	M7	4464413	1	40.33333333	40.33333333	0.117454008	0.000885439
K05844	M7	1126217	1	28.77777778	28.77777778	0.083803273	0.00063176
K05844	M7	377874	1	17.1	17.1	0.049796616	0.000375397
K05844	M7	164413	1	20.8	20.8	0.060571323	0.000456623
K05844	M7	617833	1	26.1	26.1	0.076005362	0.000572974
K05844	TB1	1609149	1	38.6	38.6	0.007520901	0.000847387
K05844	TB1	4416629	1	47.77777778	47.77777778	0.009309117	0.001048867
K05844	TB1	3969822	1	1323.444444	1323.444444	0.257862551	0.029053629
K05844	TB1	3889369	1	39	39	0.007598838	0.000856169
K05844	TB1	1115794	1	189.2222222	189.2222222	0.036868435	0.004154003
K05844	TB1	1039016	1	95.875	95.875	0.018680476	0.002104748
K05844	TB1	939986	1	532.4444444	532.4444444	0.103742536	0.011688774
K05844	TB1	773541	1	68.77777778	68.77777778	0.013400799	0.001509881
K05844	TB1	21848	1	387.5555556	387.5555556	0.075512096	0.008508023
K05844	TB1	4442307	1	256.4444444	256.4444444	0.049966146	0.005629735
K05844	TB1	2336242	1	272.7777778	272.7777778	0.053148565	0.005988302
K05844	TB1	4426258	1	59	59	0.011495677	0.001295229
K05844	TB1	140598	1	151.8888889	151.8888889	0.029594334	0.003334423
K05844	TB1	1138448	1	110.8888889	110.8888889	0.021605812	0.002434348
K05844	TB1	4435013	1	230.2222222	230.2222222	0.044856956	0.005054078
K05844	TB1	4375597	1	960.8888889	960.8888889	0.187221504	0.021094433
K05844	TB1	640662	1	367.5555556	367.5555556	0.071615256	0.008068962
K05844	TB2	1609149	1	25	25	0.006501547	0.000548826
K05844	TB2	4416629	1	44	44	0.011442722	0.000965934
K05844	TB2	3969822	1	1529	1529	0.397634593	0.033566199
K05844	TB2	4296506	1	30.44444444	30.44444444	0.007917439	0.000668348
K05844	TB2	3889369	1	37.33333333	37.33333333	0.009708976	0.00081958
K05844	TB2	1115794	1	224.8888889	224.8888889	0.058485024	0.004936995
K05844	TB2	1039016	1	67.25	67.25	0.01748916	0.001476342
K05844	TB2	939986	1	448.7777778	448.7777778	0.116709986	0.009852037
K05844	TB2	773541	1	26.88888889	26.88888889	0.006992775	0.000590293
K05844	TB2	21848	1	337.8888889	337.8888889	0.087872015	0.007417688
K05844	TB2	4442307	1	245	245	0.063715157	0.005378495
K05844	TB2	2336242	1	124.3333333	124.3333333	0.032334359	0.002729495
K05844	TB2	4426258	1	36.22222222	36.22222222	0.009420019	0.000795188
K05844	TB2	617833	1	30.1	30.1	0.007827862	0.000660787
K05844	TB2	140598	1	64.88888889	64.88888889	0.016875126	0.001424508
K05844	TB2	1138448	1	41.11111111	41.11111111	0.010691432	0.000902514
K05844	TB2	4435013	1	134.6666667	134.6666667	0.035021665	0.002956343
K05844	TB2	4375597	1	264.5555556	264.5555556	0.068800811	0.005807799
K05844	TB2	640662	1	132.8888889	132.8888889	0.034559332	0.002917315
K05845	D1	4419276	1	37.33333333	37.33333333	0.001005839	4.33E-05
K05845	D1	4401816	1	55.5	55.5	0.001495287	6.44E-05
K05845	D1	809188	1	50.375	50.375	0.001357209	5.85E-05
K05845	D1	181589	2	1025	2050	0.055231331	0.002379498
K05845	D1	115315	1	284.25	284.25	0.007658295	0.000329938
K05845	D1	1111506	1	67.25	67.25	0.001811857	7.81E-05
K05845	D1	4477551	2	46.625	93.25	0.002512352	0.000108238
K05845	D1	4323284	2	167.2	334.4	0.009009442	0.000388148
K05845	D1	138389	1	130.1666667	130.1666667	0.003506965	0.000151088
K05845	D1	809192	1	720.5	720.5	0.019411792	0.000836306
K05845	D1	4454257	2	238	476	0.012824446	0.000552508
K05845	D1	4312974	2	8710.2	17420.4	0.469342378	0.020220391
K05845	D1	810425	2	850	1700	0.045801591	0.001973242
K05845	D1	1010113	2	67.71428571	135.4285714	0.003648732	0.000157196
K05845	D1	130002	1	81.33333333	81.33333333	0.002191292	9.44E-05
K05845	D1	4327501	1	351.75	351.75	0.009476888	0.000408287
K05845	D1	552376	2	223	446	0.012016182	0.000517686
K05845	D1	921110	1	34.16666667	34.16666667	0.000920522	3.97E-05
K05845	D1	845178	1	338.8333333	338.8333333	0.009128886	0.000393294
K05845	D1	4427114	2	305.8	611.6	0.016477796	0.000709903
K05845	D1	4379247	1	47.16666667	47.16666667	0.00127077	5.47E-05
K05845	D1	255671	1	210.25	210.25	0.005664579	0.000244044
K05845	D1	2459569	1	185.5	185.5	0.004997762	0.000215316
K05845	D1	428705	2	108.6	217.2	0.005851827	0.000252111
K05845	D1	3643491	1	44.5	44.5	0.001198924	5.17E-05
K05845	D1	4390410	2	54	108	0.002909748	0.000125359
K05845	D1	133961	1	685.1666667	685.1666667	0.018459837	0.000795294
K05845	D1	650615	2	45.4	90.8	0.002446344	0.000105394
K05845	D1	4401692	1	91.625	91.625	0.002468571	0.000106352
K05845	D1	4458775	2	1385.75	2771.5	0.074670065	0.003216965
K05845	D1	4466618	2	239.8571429	479.7142857	0.012924516	0.000556819
K05845	D1	4417158	2	31.28571429	62.57142857	0.001685806	7.26E-05
K05845	D1	48390	2	42.625	85.25	0.002296815	9.90E-05
K05845	D1	2119418	2	310	620	0.01670411	0.000719653
K05845	D1	176468	2	1075	2150	0.057925542	0.002495571
K05845	D1	399197	1	41.125	41.125	0.001107994	4.77E-05
K05845	D1	573157	1	25.66666667	25.66666667	0.000691514	2.98E-05
K05845	D1	4384058	2	45.14285714	90.28571429	0.002432488	0.000104797
K05845	D1	4333206	2	134.6666667	269.3333333	0.007256409	0.000312623
K05845	D1	790972	1	137.75	137.75	0.003711276	0.000159891
K05845	D1	52399	1	381.5	381.5	0.010278416	0.000442819
K05845	D1	755617	2	140	280	0.007543792	0.000325005
K05845	D1	161687	1	192.5	192.5	0.005186357	0.000223441
K05845	D1	70830	2	58.8	117.6	0.003168392	0.000136502
K05845	D1	544824	1	40.71428571	40.71428571	0.001096929	4.73E-05
K05845	D1	626166	2	68.2	136.4	0.003674904	0.000158324
K05845	D1	4307347	1	42	42	0.001131569	4.88E-05
K05845	D1	1067519	1	69.625	69.625	0.001875845	8.08E-05
K05845	D1	329096	2	65.66666667	131.3333333	0.003538397	0.000152443
K05845	D1	4297253	2	946.5	1893	0.051001419	0.002197263
K05845	D2	4305372	1	510.6	510.6	0.010764605	0.000592669
K05845	D2	4351472	1	136.3333333	136.3333333	0.002874215	0.000158246
K05845	D2	1111506	1	90.75	90.75	0.001913216	0.000105336
K05845	D2	4312974	2	120.6	241.2	0.005085042	0.000279968
K05845	D2	810425	2	898.8	1797.6	0.03789748	0.002086529
K05845	D2	4379247	1	42732.66667	42732.66667	0.900901407	0.049601112
K05845	D2	255671	1	383.5	383.5	0.008085049	0.00044514
K05845	D2	650615	2	407.2	814.4	0.017169397	0.000945299
K05845	D2	255657	3	117.2	351.6	0.007412524	0.000408113
K05845	D2	52399	1	103.25	103.25	0.002176744	0.000119845
K05845	D2	1513771	1	159.3333333	159.3333333	0.003359108	0.000184943
K05845	D2	4297253	2	56	112	0.002361214	0.000130002
K05845	D3	4327286	1	72.8	72.8	0.001683909	8.45E-05
K05845	D3	4401816	1	139	139	0.003215156	0.000161342
K05845	D3	4444760	1	168.4	168.4	0.003895196	0.000195467
K05845	D3	809188	1	54.375	54.375	0.001257727	6.31E-05
K05845	D3	4351472	1	993.8333333	993.8333333	0.022987976	0.001153573
K05845	D3	181589	2	120.4	240.8	0.005569852	0.000279504
K05845	D3	4323284	2	197.2	394.4	0.009122715	0.000457792
K05845	D3	138389	1	82	82	0.00189671	9.52E-05
K05845	D3	809192	1	178.5	178.5	0.004128815	0.00020719
K05845	D3	4312974	2	9519.8	19039.6	0.44039766	0.022099845
K05845	D3	810425	2	741.8	1483.6	0.034316581	0.00172206
K05845	D3	1010113	2	86.28571429	172.5714286	0.003991683	0.000200309
K05845	D3	4327501	1	99.25	99.25	0.002295714	0.000115203
K05845	D3	552376	2	106.2857143	212.5714286	0.004916908	0.000246738
K05845	D3	921110	1	48.5	48.5	0.001121835	5.63E-05
K05845	D3	845178	1	74.16666667	74.16666667	0.001715521	8.61E-05
K05845	D3	4427114	2	226.4	452.8	0.010473543	0.000525579
K05845	D3	1128422	1	72.83333333	72.83333333	0.00168468	8.45E-05
K05845	D3	4379247	1	10009.66667	10009.66667	0.231529747	0.011618526
K05845	D3	255671	1	366.5	366.5	0.00847737	0.000425408
K05845	D3	133961	1	194	194	0.004487339	0.000225182
K05845	D3	650615	2	839	1678	0.038813172	0.001947706
K05845	D3	4401692	1	42.5	42.5	0.000983051	4.93E-05
K05845	D3	4458775	2	766	1532	0.035436102	0.001778239
K05845	D3	4466618	2	229.7142857	459.4285714	0.010626865	0.000533273
K05845	D3	4417158	2	134.1428571	268.2857143	0.006205614	0.000311407
K05845	D3	676211	3	545	1635	0.037818556	0.001897794
K05845	D3	176468	2	440.8571429	881.7142857	0.020394594	0.001023433
K05845	D3	399197	1	53.875	53.875	0.001246162	6.25E-05
K05845	D3	4384058	2	71.28571429	142.5714286	0.003297765	0.000165487
K05845	D3	4454317	1	42.77777778	42.77777778	0.000989476	4.97E-05
K05845	D3	905303	1	123.5	123.5	0.002856631	0.00014335
K05845	D3	52399	1	176.25	176.25	0.004076771	0.000204579
K05845	D3	755617	2	189	378	0.008743373	0.000438756
K05845	D3	4315658	1	377.25	377.25	0.008726025	0.000437886
K05845	D3	70830	2	79.2	158.4	0.003663889	0.00018386
K05845	D3	626166	2	69.2	138.4	0.003201277	0.000160645
K05845	D3	1067519	1	37.625	37.625	0.000870289	4.37E-05
K05845	D3	1513771	1	53.5	53.5	0.001237488	6.21E-05
K05845	D3	4297253	2	251.75	503.5	0.011646265	0.000584428
K05845	D4	851733	1	136	136	0.003308796	0.000157859
K05845	D4	4327286	1	212.6	212.6	0.005172426	0.000246771
K05845	D4	4305372	1	221.6	221.6	0.005391391	0.000257218
K05845	D4	4419276	1	54.16666667	54.16666667	0.001317841	6.29E-05
K05845	D4	4404405	1	99	99	0.002408609	0.000114912
K05845	D4	260507	1	107.5	107.5	0.002615408	0.000124779
K05845	D4	781576	1	87.2	87.2	0.002121522	0.000101216
K05845	D4	4401816	1	132.25	132.25	0.003217561	0.000153507
K05845	D4	4444760	1	141.8	141.8	0.003449906	0.000164592
K05845	D4	809188	1	167.625	167.625	0.004078212	0.000194567
K05845	D4	544313	1	48.83333333	48.83333333	0.001188085	5.67E-05
K05845	D4	4351472	1	145.5	145.5	0.003539925	0.000168886
K05845	D4	745417	1	105.4	105.4	0.002564317	0.000122341
K05845	D4	181589	2	511.2	1022.4	0.024874358	0.001186731
K05845	D4	668514	2	151	302	0.007347473	0.000350541
K05845	D4	810831	2	101.5	203	0.004938864	0.000235628
K05845	D4	4477551	2	33	66	0.001605739	7.66E-05
K05845	D4	4323284	2	54.4	108.8	0.002647037	0.000126287
K05845	D4	138389	1	359.5	359.5	0.008746412	0.000417283
K05845	D4	109263	1	46.33333333	46.33333333	0.001127261	5.38E-05
K05845	D4	809192	1	858.5	858.5	0.020886773	0.000996487
K05845	D4	4440449	2	169.5	339	0.00824766	0.000393488
K05845	D4	308970	1	44.16666667	44.16666667	0.001074548	5.13E-05
K05845	D4	4454257	2	537	1074	0.026129754	0.001246625
K05845	D4	4312974	2	2355.6	4711.2	0.114620576	0.005468434
K05845	D4	810425	2	906.6	1813.2	0.044114032	0.002104637
K05845	D4	1010113	2	171.8571429	343.7142857	0.008362356	0.00039896
K05845	D4	524674	1	105.3333333	105.3333333	0.002562695	0.000122264
K05845	D4	130002	1	204.8333333	204.8333333	0.004983468	0.000237756
K05845	D4	4327501	1	324.25	324.25	0.007888802	0.000376367
K05845	D4	552376	2	203.8571429	407.7142857	0.009919436	0.000473246
K05845	D4	1136215	1	54.8	54.8	0.00133325	6.36E-05
K05845	D4	921110	1	158.8333333	158.8333333	0.003864317	0.000184363
K05845	D4	845178	1	397.5	397.5	0.009670929	0.00046139
K05845	D4	4427114	2	270.4	540.8	0.013157329	0.000627723
K05845	D4	4379247	1	135.5	135.5	0.003296631	0.000157279
K05845	D4	255671	1	1950.5	1950.5	0.047454456	0.002264005
K05845	D4	428705	2	55.4	110.8	0.002695695	0.000128609
K05845	D4	3643491	1	108.8333333	108.8333333	0.002647848	0.000126326
K05845	D4	4390410	2	113.25	226.5	0.005510605	0.000262905
K05845	D4	133961	1	900	900	0.021896442	0.001044658
K05845	D4	650615	2	2609.8	5219.6	0.126989633	0.006058549
K05845	D4	4401692	1	102.5	102.5	0.002493761	0.000118975
K05845	D4	4458775	2	1928.25	3856.5	0.093826255	0.004476357
K05845	D4	4466618	2	366.5714286	733.1428571	0.017836911	0.000850981
K05845	D4	4417158	2	194.2857143	388.5714286	0.009453702	0.000451027
K05845	D4	2119418	2	637	1274	0.03099563	0.001478771
K05845	D4	4412801	1	33.375	33.375	0.000811993	3.87E-05
K05845	D4	676211	3	686	2058	0.050069864	0.002388783
K05845	D4	4442383	1	34.625	34.625	0.000842405	4.02E-05
K05845	D4	176468	2	922.1428571	1844.285714	0.044870328	0.002140719
K05845	D4	394796	1	45.5	45.5	0.001106987	5.28E-05
K05845	D4	4384058	2	157.2857143	314.5714286	0.007653328	0.000365133
K05845	D4	4418009	1	133.3333333	133.3333333	0.003243917	0.000154764
K05845	D4	4333206	2	184	368	0.008953212	0.000427149
K05845	D4	4045626	1	199	199	0.004841547	0.000230985
K05845	D4	808471	1	104.2	104.2	0.002535121	0.000120948
K05845	D4	905303	1	205.5	205.5	0.004999688	0.00023853
K05845	D4	52399	1	160	160	0.003892701	0.000185717
K05845	D4	4315658	1	2203.75	2203.75	0.053615872	0.00255796
K05845	D4	161687	1	272	272	0.006617591	0.000315719
K05845	D4	70830	2	148.8	297.6	0.007240424	0.000345433
K05845	D4	619224	1	118.8333333	118.8333333	0.002891141	0.000137933
K05845	D4	544824	1	64.14285714	64.14285714	0.001560556	7.45E-05
K05845	D4	13463	1	57	57	0.001386775	6.62E-05
K05845	D4	1129680	1	324.75	324.75	0.007900966	0.000376947
K05845	D4	329096	2	99	198	0.004817217	0.000229825
K05845	D4	982912	1	145.5	145.5	0.003539925	0.000168886
K05845	D4	15062	1	388.25	388.25	0.009445882	0.000450654
K05845	D4	942245	1	53	53	0.001289457	6.15E-05
K05845	D4	4296075	1	68.8	68.8	0.001673861	7.99E-05
K05845	D4	4297253	2	629.375	1258.75	0.030624607	0.00146107
K05845	D5	851733	1	381.6	381.6	0.015127721	0.000442935
K05845	D5	1613745	3	108.3333333	325	0.012883934	0.000377237
K05845	D5	4327286	1	753.6	753.6	0.02987487	0.000874727
K05845	D5	145619	1	47.6	47.6	0.001887001	5.53E-05
K05845	D5	4305372	1	551.8	551.8	0.021874938	0.000640491
K05845	D5	781576	1	252.2	252.2	0.009997933	0.000292736
K05845	D5	4444760	1	146.8	146.8	0.005819574	0.000170395
K05845	D5	809188	1	409	409	0.016213936	0.000474739
K05845	D5	4351472	1	119.3333333	119.3333333	0.004730716	0.000138514
K05845	D5	4380976	1	71.8	71.8	0.002846358	8.33E-05
K05845	D5	181589	2	130.6	261.2	0.010354719	0.000303183
K05845	D5	4431608	1	62.8	62.8	0.002489573	7.29E-05
K05845	D5	138389	1	468.3333333	468.3333333	0.018566079	0.000543609
K05845	D5	809192	1	521.5	521.5	0.020673759	0.000605321
K05845	D5	308970	1	85.33333333	85.33333333	0.003382859	9.90E-05
K05845	D5	4312974	2	1335.6	2671.2	0.105894046	0.003100543
K05845	D5	810425	2	236.4	472.8	0.018743151	0.000548793
K05845	D5	1010113	2	51.57142857	103.1428571	0.004088879	0.000119721
K05845	D5	524674	1	303	303	0.012011791	0.000351701
K05845	D5	4327501	1	104	104	0.004122859	0.000120716
K05845	D5	552376	2	74.14285714	148.2857143	0.005878472	0.00017212
K05845	D5	845178	1	97.16666667	97.16666667	0.003851966	0.000112784
K05845	D5	4427114	2	173.4	346.8	0.013748149	0.000402541
K05845	D5	538000	2	38.33333333	76.66666667	0.003039287	8.90E-05
K05845	D5	4379247	1	415	415	0.016451793	0.000481703
K05845	D5	255671	1	72.5	72.5	0.002874108	8.42E-05
K05845	D5	4314767	1	648	648	0.025688583	0.000752153
K05845	D5	133961	1	194.5	194.5	0.007710539	0.000225762
K05845	D5	650615	2	501.6	1003.2	0.039769732	0.001164445
K05845	D5	4401692	1	46	46	0.001823572	5.34E-05
K05845	D5	4458775	2	839.75	1679.5	0.066580207	0.001949447
K05845	D5	4466618	2	163.1428571	326.2857143	0.012934904	0.00037873
K05845	D5	4397708	1	47.6	47.6	0.001887001	5.53E-05
K05845	D5	107854	1	102.8	102.8	0.004075287	0.000119323
K05845	D5	2119418	2	439	878	0.034806444	0.001019121
K05845	D5	4412801	1	47.375	47.375	0.001878081	5.50E-05
K05845	D5	67806	1	86	86	0.003409287	9.98E-05
K05845	D5	4442383	1	31.875	31.875	0.001263617	3.70E-05
K05845	D5	176468	2	302	604	0.023944296	0.000701081
K05845	D5	682767	1	304	304	0.012051434	0.000352862
K05845	D5	808471	1	287	287	0.011377505	0.00033313
K05845	D5	52399	1	95.25	95.25	0.003775984	0.00011056
K05845	D5	4425571	1	44	44	0.001744286	5.11E-05
K05845	D5	4315658	1	7128.5	7128.5	0.28259423	0.008274268
K05845	D5	161687	1	153.5	153.5	0.006085181	0.000178172
K05845	D5	70830	2	293.2	586.4	0.023246582	0.000680652
K05845	D5	4339160	1	52	52	0.002061429	6.04E-05
K05845	D5	619224	1	283	283	0.011218933	0.000328487
K05845	D5	13463	1	153	153	0.00606536	0.000177592
K05845	D5	329096	2	39.83333333	79.66666667	0.003158216	9.25E-05
K05845	D5	533133	1	189	189	0.007492503	0.000219378
K05845	D5	3946926	1	104	104	0.004122859	0.000120716
K05845	D5	15062	1	58	58	0.002299287	6.73E-05
K05845	D5	942245	1	65.8	65.8	0.002608501	7.64E-05
K05845	D5	4297253	2	339.25	678.5	0.02689769	0.000787556
K05845	D6	4401816	1	113.25	113.25	0.001237626	0.000131453
K05845	D6	4444760	1	145.2	145.2	0.001586784	0.000168538
K05845	D6	4460853	3	190.3333333	571	0.00624004	0.000662777
K05845	D6	181589	2	659.4	1318.8	0.014412198	0.001530771
K05845	D6	4477551	2	64.25	128.5	0.001404282	0.000149154
K05845	D6	4323284	2	730.6	1461.2	0.015968384	0.001696059
K05845	D6	138389	1	56.16666667	56.16666667	0.000613804	6.52E-05
K05845	D6	809192	1	424.5	424.5	0.004639049	0.00049273
K05845	D6	4440449	2	187.75	375.5	0.004103564	0.000435854
K05845	D6	412145	2	64.6	129.2	0.001411932	0.000149966
K05845	D6	4312974	2	36493.8	72987.6	0.797627973	0.084718938
K05845	D6	810425	2	783.2	1566.4	0.017118037	0.001818168
K05845	D6	1010113	2	66	132	0.001442531	0.000153216
K05845	D6	130002	1	97	97	0.001060042	0.000112591
K05845	D6	4327501	1	90	90	0.000983544	0.000104466
K05845	D6	552376	2	153.2857143	306.5714286	0.003350294	0.000355847
K05845	D6	4349934	1	125.8	125.8	0.001374776	0.00014602
K05845	D6	921110	1	116.5	116.5	0.001273143	0.000135225
K05845	D6	845178	1	103	103	0.001125611	0.000119555
K05845	D6	4427114	2	241.4	482.8	0.005276167	0.000560401
K05845	D6	255671	1	356.75	356.75	0.003898659	0.000414091
K05845	D6	428705	2	129	258	0.002819493	0.000299468
K05845	D6	133961	1	329.8333333	329.8333333	0.003604507	0.000382848
K05845	D6	650615	2	56.8	113.6	0.001241451	0.000131859
K05845	D6	4401692	1	38.375	38.375	0.000419372	4.45E-05
K05845	D6	4458775	2	695.25	1390.5	0.015195755	0.001613996
K05845	D6	191359	1	170.25	170.25	0.001860537	0.000197614
K05845	D6	4466618	2	140.1428571	280.2857143	0.003063037	0.000325336
K05845	D6	4417158	2	137.4285714	274.8571429	0.003003712	0.000319035
K05845	D6	676211	3	415	1245	0.013605692	0.00144511
K05845	D6	176468	2	324.7142857	649.4285714	0.007097129	0.000753812
K05845	D6	4384058	2	93	186	0.002032658	0.000215896
K05845	D6	4418009	1	94.33333333	94.33333333	0.0010309	0.000109496
K05845	D6	4333206	2	139.3333333	278.6666667	0.003045344	0.000323457
K05845	D6	757605	2	127.8	255.6	0.002793265	0.000296683
K05845	D6	919562	1	81.6	81.6	0.000891747	9.47E-05
K05845	D6	905303	1	536	536	0.005857551	0.000622152
K05845	D6	755617	2	1137.4	2274.8	0.024859622	0.00264043
K05845	D6	161687	1	332	332	0.003628185	0.000385363
K05845	D6	70830	2	97.4	194.8	0.002128826	0.00022611
K05845	D6	626166	2	207.2	414.4	0.004528674	0.000481007
K05845	D6	4307347	1	86	86	0.000939831	9.98E-05
K05845	D6	1067519	1	46.25	46.25	0.000505432	5.37E-05
K05845	D6	1129680	1	118	118	0.001289535	0.000136966
K05845	D6	4297253	2	384.75	769.5	0.008409301	0.000893182
K05845	M1	670635	1	1354.166667	1354.166667	0.025793094	0.001571823
K05845	M1	4323284	2	538.8	1077.6	0.020525271	0.001250803
K05845	M1	4312974	2	17482	34964	0.665966576	0.040583783
K05845	M1	4349934	1	55.2	55.2	0.001051406	6.41E-05
K05845	M1	4427114	2	154	308	0.00586654	0.000357505
K05845	M1	1128422	1	106.5	106.5	0.002028528	0.000123618
K05845	M1	428705	2	56.6	113.2	0.002156144	0.000131395
K05845	M1	1086805	1	208.4	208.4	0.003969438	0.000241896
K05845	M1	29012	1	10824.66667	10824.66667	0.206179676	0.012564521
K05845	M1	276567	2	43.2	86.4	0.001645679	0.000100287
K05845	M1	919562	1	40	40	0.000761888	4.64E-05
K05845	M1	905303	1	1684.75	1684.75	0.032089783	0.001955541
K05845	M1	755617	2	610.8	1221.6	0.023268069	0.001417948
K05845	M1	70830	2	47.4	94.8	0.001805675	0.000110037
K05845	M1	626166	2	123.8	247.6	0.004716089	0.000287397
K05845	M1	593672	1	53	53	0.001009502	6.15E-05
K05845	M1	584056	1	61.25	61.25	0.001166641	7.11E-05
K05845	M2	670635	1	1583	1583	0.0302797	0.001837436
K05845	M2	4323284	2	295.6	591.2	0.011308502	0.000686224
K05845	M2	4312974	2	15378.6	30757.2	0.588325196	0.035700822
K05845	M2	4427114	2	82.8	165.6	0.003167605	0.000192217
K05845	M2	1128422	1	131	131	0.002505774	0.000152056
K05845	M2	1086805	1	127.8	127.8	0.002444565	0.000148341
K05845	M2	29012	1	16163	16163	0.309166639	0.018760888
K05845	M2	905303	1	1112.5	1112.5	0.021279953	0.001291313
K05845	M2	755617	2	571	1142	0.021844231	0.001325554
K05845	M2	626166	2	160.6	321.2	0.006143929	0.000372827
K05845	M2	593672	1	61.25	61.25	0.001171593	7.11E-05
K05845	M2	584056	1	67.5	67.5	0.001291143	7.83E-05
K05845	M2	4297253	2	28	56	0.001071171	6.50E-05
K05845	M3	670635	1	3531	3531	0.07940229	0.00409854
K05845	M3	4323284	2	383.8	767.6	0.017261172	0.000890977
K05845	M3	4312974	2	12350.4	24700.8	0.55545174	0.028670973
K05845	M3	4349934	1	43.2	43.2	0.000971447	5.01E-05
K05845	M3	4427114	2	99.4	198.8	0.004470455	0.000230753
K05845	M3	1128422	1	90.66666667	90.66666667	0.002038839	0.00010524
K05845	M3	428705	2	36.4	72.8	0.001637068	8.45E-05
K05845	M3	1086805	1	126.2	126.2	0.002837884	0.000146484
K05845	M3	29012	1	11347.33333	11347.33333	0.255169713	0.013171197
K05845	M3	905303	1	2347.75	2347.75	0.052794315	0.002725105
K05845	M3	52399	1	62.75	62.75	0.001411072	7.28E-05
K05845	M3	755617	2	481.2	962.4	0.021641678	0.001117087
K05845	M3	626166	2	70.6	141.2	0.003175192	0.000163895
K05845	M3	584056	1	77.25	77.25	0.001737136	8.97E-05
K05845	M4	820090	1	200	200	0.002777773	0.000232146
K05845	M4	670635	1	6860.333333	6860.333333	0.095282231	0.007962999
K05845	M4	4312974	2	465.4	930.8	0.012927754	0.001080408
K05845	M4	4375787	1	1258.5	1258.5	0.017479134	0.001460779
K05845	M4	1128422	1	118	118	0.001638886	0.000136966
K05845	M4	2459569	1	2925.25	2925.25	0.040628397	0.003395427
K05845	M4	69980	1	164.25	164.25	0.002281246	0.00019065
K05845	M4	542345	1	762.5	762.5	0.010590258	0.000885057
K05845	M4	29012	1	14130	14130	0.196249637	0.016401123
K05845	M4	905303	1	8987.25	8987.25	0.124822686	0.010431776
K05845	M4	52399	1	35320.75	35320.75	0.490565064	0.040997874
K05845	M4	584056	1	342.5	342.5	0.004756936	0.00039755
K05845	M5	670635	1	470.6666667	470.6666667	0.006369549	0.000546317
K05845	M5	4323284	2	81	162	0.002192352	0.000188038
K05845	M5	4312974	2	3494.8	6989.6	0.094590507	0.008113042
K05845	M5	810425	2	64.4	128.8	0.001743055	0.000149502
K05845	M5	4375787	1	79.25	79.25	0.001072493	9.20E-05
K05845	M5	2459569	1	771.25	771.25	0.010437354	0.000895213
K05845	M5	542345	1	1179.5	1179.5	0.015962216	0.001369082
K05845	M5	29012	1	758.8333333	758.8333333	0.010269319	0.000880801
K05845	M5	905303	1	31729	31729	0.429389694	0.03682882
K05845	M5	52399	1	31332.25	31332.25	0.424020462	0.0363683
K05845	M5	755617	2	95.8	191.6	0.00259293	0.000222396
K05845	M5	4297253	2	50.25	100.5	0.00136007	0.000116653
K05845	M6	1110381	1	289.25	289.25	0.003394879	0.000335741
K05845	M6	820090	1	84.5	84.5	0.000991763	9.81E-05
K05845	M6	4323284	2	78	156	0.001830946	0.000181074
K05845	M6	4312974	2	3968	7936	0.093143517	0.009211558
K05845	M6	810425	2	251.8	503.6	0.00591067	0.000584544
K05845	M6	2459569	1	452.5	452.5	0.005310918	0.000525231
K05845	M6	542345	1	1206	1206	0.014154622	0.001399841
K05845	M6	905303	1	26024.25	26024.25	0.305442311	0.030207142
K05845	M6	52399	1	48248	48248	0.566278784	0.056002928
K05845	M6	755617	2	104	208	0.002441262	0.000241432
K05845	M6	4351766	1	93.75	93.75	0.001100328	0.000108818
K05845	M7	181589	2	54.6	109.2	0.001755316	0.000126752
K05845	M7	4323284	2	719	1438	0.023114877	0.001669131
K05845	M7	4312974	2	26922.6	53845.2	0.865525158	0.062499769
K05845	M7	810425	2	535.8	1071.6	0.017225245	0.001243839
K05845	M7	4349934	1	36.8	36.8	0.000591535	4.27E-05
K05845	M7	4427114	2	749.4	1498.8	0.024092196	0.001739703
K05845	M7	4379247	1	56.16666667	56.16666667	0.000902841	6.52E-05
K05845	M7	428705	2	74.8	149.6	0.002404719	0.000173645
K05845	M7	905303	1	1961.25	1961.25	0.031525767	0.002276483
K05845	M7	52399	1	316	316	0.005079486	0.000366791
K05845	M7	755617	2	622.6	1245.2	0.020015747	0.001445342
K05845	M7	626166	2	241.6	483.2	0.007767113	0.000560865
K05845	TB1	181589	2	164.6	329.2	0.004433322	0.000382112
K05845	TB1	115315	1	5920.5	5920.5	0.079731107	0.006872105
K05845	TB1	820090	1	123.5	123.5	0.001663169	0.00014335
K05845	TB1	687185	2	75.6	151.2	0.002036204	0.000175502
K05845	TB1	4323284	2	171.6	343.2	0.004621859	0.000398363
K05845	TB1	809192	1	327.5	327.5	0.004410428	0.000380139
K05845	TB1	4312974	2	3488.6	6977.2	0.093961638	0.008098649
K05845	TB1	810425	2	11073.4	22146.8	0.298249958	0.025706467
K05845	TB1	4375787	1	867	867	0.01167585	0.001006353
K05845	TB1	255671	1	341	341	0.004592232	0.000395809
K05845	TB1	2459569	1	4063	4063	0.054716238	0.004716048
K05845	TB1	971353	1	319	319	0.004295959	0.000370273
K05845	TB1	650615	2	8021.8	16043.6	0.216058439	0.018622297
K05845	TB1	399197	1	52.75	52.75	0.000710382	6.12E-05
K05845	TB1	790972	1	5051.5	5051.5	0.068028323	0.00586343
K05845	TB1	4454317	1	79.11111111	79.11111111	0.001065386	9.18E-05
K05845	TB1	52399	1	8112.25	8112.25	0.109247305	0.009416136
K05845	TB1	4363219	2	505.2	1010.4	0.013607011	0.001172802
K05845	TB1	755617	2	111.2	222.4	0.002995051	0.000258146
K05845	TB1	70830	2	101.4	202.8	0.002731098	0.000235396
K05845	TB1	1011712	1	59	59	0.00079455	6.85E-05
K05845	TB1	1067519	1	103.625	103.625	0.001395513	0.000120281
K05845	TB1	1817131	1	286.75	286.75	0.003861649	0.000332839
K05845	TB1	15062	1	213.75	213.75	0.002878562	0.000248106
K05845	TB1	942245	1	840.8	840.8	0.011323016	0.000975942
K05845	TB1	4296075	1	68	68	0.000915753	7.89E-05
K05845	TB2	181589	2	211	422	0.007140685	0.000489828
K05845	TB2	115315	1	4154	4154	0.07029006	0.004821675
K05845	TB2	820090	1	140	140	0.002368948	0.000162502
K05845	TB2	687185	2	62.6	125.2	0.002118516	0.000145323
K05845	TB2	4323284	2	208.6	417.2	0.007059464	0.000484257
K05845	TB2	809192	1	137	137	0.002318184	0.00015902
K05845	TB2	4312974	2	4062.8	8125.6	0.137493719	0.009431632
K05845	TB2	810425	2	7389.2	14778.4	0.25006611	0.01715374
K05845	TB2	4375787	1	781	781	0.013215343	0.000906531
K05845	TB2	4427114	2	86.4	172.8	0.002923958	0.000200574
K05845	TB2	255671	1	193	193	0.003265763	0.000224021
K05845	TB2	2459569	1	2890.5	2890.5	0.048910308	0.003355092
K05845	TB2	428705	2	78	156	0.002639684	0.000181074
K05845	TB2	971353	1	238.75	238.75	0.004039902	0.000277124
K05845	TB2	650615	2	5956.4	11912.8	0.201577136	0.013827551
K05845	TB2	399197	1	55.25	55.25	0.000934888	6.41E-05
K05845	TB2	790972	1	4040	4040	0.06836106	0.004689351
K05845	TB2	4454317	1	78.22222222	78.22222222	0.001323602	9.08E-05
K05845	TB2	52399	1	7472	7472	0.126434118	0.008672979
K05845	TB2	4363219	2	452.8	905.6	0.015323707	0.001051158
K05845	TB2	755617	2	207	414	0.007005317	0.000480542
K05845	TB2	70830	2	124.6	249.2	0.004216727	0.000289254
K05845	TB2	1067519	1	113	113	0.001912079	0.000131163
K05845	TB2	1817131	1	243.75	243.75	0.004124507	0.000282928
K05845	TB2	15062	1	148.5	148.5	0.002512777	0.000172368
K05845	TB2	942245	1	734.2	734.2	0.012423438	0.000852208
K05846	D1	4419276	2	37.33333333	74.66666667	0.00108	4.48E-05
K05846	D1	651436	1	2095.25	2095.25	0.030306292	0.001256819
K05846	D1	4401816	2	55.5	111	0.001605536	6.66E-05
K05846	D1	809188	1	50.375	50.375	0.000728638	3.02E-05
K05846	D1	181589	3	1025	3075	0.044477674	0.001844514
K05846	D1	115315	2	284.25	568.5	0.008222946	0.00034101
K05846	D1	1111506	2	67.25	134.5	0.001945446	8.07E-05
K05846	D1	4477551	4	46.625	186.5	0.002697589	0.000111871
K05846	D1	4323284	3	167.2	501.6	0.007255285	0.000300881
K05846	D1	138389	2	130.1666667	260.3333333	0.003765535	0.000156159
K05846	D1	809192	2	720.5	1441	0.020843034	0.000864372
K05846	D1	4454257	5	238	1190	0.017212498	0.000713812
K05846	D1	4312974	3	8710.2	26130.6	0.377960426	0.015674231
K05846	D1	810425	4	850	3400	0.049178566	0.002039463
K05846	D1	1010113	4	67.71428571	270.8571429	0.003917755	0.000162471
K05846	D1	130002	2	81.33333333	162.6666667	0.002352857	9.76E-05
K05846	D1	4327501	2	351.75	703.5	0.010175624	0.000421989
K05846	D1	552376	4	223	892	0.012902142	0.000535059
K05846	D1	921110	2	34.16666667	68.33333333	0.000988393	4.10E-05
K05846	D1	845178	2	338.8333333	677.6666667	0.009801963	0.000406493
K05846	D1	4427114	3	305.8	917.4	0.013269534	0.000550295
K05846	D1	4379247	2	47.16666667	94.33333333	0.001364464	5.66E-05
K05846	D1	255671	2	210.25	420.5	0.006082232	0.000252234
K05846	D1	2459569	2	185.5	371	0.005366249	0.000222541
K05846	D1	428705	3	108.6	325.8	0.004712464	0.000195429
K05846	D1	3643491	2	44.5	89	0.001287321	5.34E-05
K05846	D1	4390410	4	54	216	0.003124285	0.000129566
K05846	D1	133961	2	685.1666667	1370.333333	0.019820891	0.000821983
K05846	D1	650615	4	45.4	181.6	0.002626714	0.000108931
K05846	D1	4401692	1	91.625	91.625	0.00132529	5.50E-05
K05846	D1	502016	1	37	37	0.000535179	2.22E-05
K05846	D1	4458775	4	1385.75	5543	0.080175528	0.003324924
K05846	D1	4466618	4	239.8571429	959.4285714	0.013877448	0.000575506
K05846	D1	4417158	4	31.28571429	125.1428571	0.001810102	7.51E-05
K05846	D1	48390	4	42.625	170.5	0.00246616	0.000102273
K05846	D1	2119418	3	310	930	0.013451784	0.000557853
K05846	D1	176468	4	1075	4300	0.062196422	0.002579321
K05846	D1	399197	3	41.125	123.375	0.001784531	7.40E-05
K05846	D1	573157	2	25.66666667	51.33333333	0.0007425	3.08E-05
K05846	D1	4384058	4	45.14285714	180.5714286	0.002611836	0.000108314
K05846	D1	4333206	4	134.6666667	538.6666667	0.007791428	0.000323115
K05846	D1	790972	2	137.75	275.5	0.00398491	0.000165256
K05846	D1	52399	2	381.5	763	0.011036249	0.000457679
K05846	D1	755617	3	140	420	0.006074999	0.000251934
K05846	D1	161687	2	192.5	385	0.005568749	0.000230939
K05846	D1	70830	3	58.8	176.4	0.0025515	0.000105812
K05846	D1	544824	3	40.71428571	122.1428571	0.001766709	7.33E-05
K05846	D1	626166	3	68.2	204.6	0.002959393	0.000122728
K05846	D1	4307347	2	42	84	0.001215	5.04E-05
K05846	D1	1067519	3	69.625	208.875	0.003021227	0.000125292
K05846	D1	329096	5	65.66666667	328.3333333	0.004749107	0.000196948
K05846	D1	1123414	1	3351	3351	0.048469816	0.002010071
K05846	D1	4297253	4	946.5	3786	0.05476178	0.002271002
K05846	D2	4305372	3	510.6	1531.8	0.015271671	0.000918838
K05846	D2	4351472	3	136.3333333	409	0.00407763	0.000245335
K05846	D2	1111506	2	90.75	181.5	0.001809511	0.000108871
K05846	D2	64384	1	2598.4	2598.4	0.025905412	0.001558629
K05846	D2	4312974	3	120.6	361.8	0.003607057	0.000217023
K05846	D2	810425	4	898.8	3595.2	0.035843263	0.002156552
K05846	D2	4379247	2	42732.66667	85465.33333	0.852068442	0.051265696
K05846	D2	255671	2	383.5	767	0.007646802	0.000460079
K05846	D2	650615	4	407.2	1628.8	0.016238737	0.000977023
K05846	D2	839282	1	249.2	249.2	0.002484463	0.000149481
K05846	D2	1126009	1	1690.6	1690.6	0.016854868	0.001014093
K05846	D2	299879	1	152.4	152.4	0.001519391	9.14E-05
K05846	D2	255657	3	117.2	351.6	0.003505366	0.000210904
K05846	D2	52399	2	103.25	206.5	0.002058754	0.000123867
K05846	D2	1513771	2	159.3333333	318.6666667	0.003177029	0.00019115
K05846	D2	135956	1	233.1666667	233.1666667	0.002324615	0.000139863
K05846	D2	3663794	2	120.2	240.4	0.002396729	0.000144202
K05846	D2	1123414	1	98	98	0.000977036	5.88E-05
K05846	D2	4297253	4	56	224	0.002233225	0.000134365
K05846	D3	4327286	1	72.8	72.8	0.000898674	4.37E-05
K05846	D3	4401816	2	139	278	0.003431751	0.000166756
K05846	D3	4444760	3	168.4	505.2	0.006236404	0.00030304
K05846	D3	809188	1	54.375	54.375	0.000671228	3.26E-05
K05846	D3	4351472	3	993.8333333	2981.5	0.036804909	0.001788429
K05846	D3	181589	3	120.4	361.2	0.004458807	0.000216663
K05846	D3	4323284	3	197.2	591.6	0.007302963	0.000354867
K05846	D3	138389	2	82	164	0.002024486	9.84E-05
K05846	D3	809192	2	178.5	357	0.00440696	0.000214144
K05846	D3	64384	1	74.6	74.6	0.000920894	4.47E-05
K05846	D3	4312974	3	9519.8	28559.4	0.352549424	0.017131127
K05846	D3	810425	4	741.8	2967.2	0.036628383	0.001779851
K05846	D3	1010113	4	86.28571429	345.1428571	0.004260591	0.000207031
K05846	D3	1069592	1	83	83	0.001024587	4.98E-05
K05846	D3	4327501	2	99.25	198.5	0.002450369	0.000119069
K05846	D3	552376	4	106.2857143	425.1428571	0.005248145	0.000255019
K05846	D3	921110	2	48.5	97	0.001197409	5.82E-05
K05846	D3	845178	2	74.16666667	148.3333333	0.00183109	8.90E-05
K05846	D3	4427114	3	226.4	679.2	0.008384335	0.000407413
K05846	D3	1128422	3	72.83333333	218.5	0.002697257	0.000131065
K05846	D3	4379247	2	10009.66667	20019.33333	0.247127196	0.012008437
K05846	D3	255671	2	366.5	733	0.009048465	0.000439684
K05846	D3	133961	2	194	388	0.004789638	0.000232739
K05846	D3	650615	4	839	3356	0.041427897	0.00201307
K05846	D3	4401692	1	42.5	42.5	0.000524638	2.55E-05
K05846	D3	4458775	4	766	3064	0.037823324	0.001837916
K05846	D3	4466618	4	229.7142857	918.8571429	0.011342765	0.000551169
K05846	D3	4417158	4	134.1428571	536.5714286	0.006623667	0.000321858
K05846	D3	676211	6	545	3270	0.040366276	0.001961483
K05846	D3	164413	2	83.5	167	0.002061519	0.000100174
K05846	D3	176468	4	440.8571429	1763.428571	0.021768515	0.001057779
K05846	D3	399197	3	53.875	161.625	0.001995168	9.69E-05
K05846	D3	4384058	4	71.28571429	285.1428571	0.003519925	0.000171041
K05846	D3	4454317	2	42.77777778	85.55555556	0.001056134	5.13E-05
K05846	D3	905303	2	123.5	247	0.003049073	0.000148161
K05846	D3	52399	2	176.25	352.5	0.00435141	0.000211444
K05846	D3	755617	3	189	567	0.00699929	0.00034011
K05846	D3	4315658	2	377.25	754.5	0.00931387	0.000452581
K05846	D3	70830	3	79.2	237.6	0.002933036	0.000142522
K05846	D3	1136950	1	36.5	36.5	0.000450572	2.19E-05
K05846	D3	353069	2	30.8	61.6	0.000760417	3.70E-05
K05846	D3	626166	3	69.2	207.6	0.002562703	0.000124527
K05846	D3	1067519	3	37.625	112.875	0.001393377	6.77E-05
K05846	D3	1513771	2	53.5	107	0.001320854	6.42E-05
K05846	D3	135956	1	43.33333333	43.33333333	0.000534925	2.60E-05
K05846	D3	1123414	1	3321	3321	0.040995842	0.001992075
K05846	D3	4297253	4	251.75	1007	0.012430838	0.000604041
K05846	D4	851733	2	136	272	0.003150051	0.000163157
K05846	D4	4327286	1	212.6	212.6	0.002462136	0.000127526
K05846	D4	515169	1	73.75	73.75	0.000854104	4.42E-05
K05846	D4	4305372	3	221.6	664.8	0.007699096	0.000398775
K05846	D4	4419276	2	54.16666667	108.3333333	0.001254616	6.50E-05
K05846	D4	4404405	3	99	297	0.003439578	0.000178153
K05846	D4	260507	2	107.5	215	0.00248993	0.000128966
K05846	D4	781576	3	87.2	261.6	0.003029608	0.000156919
K05846	D4	327765	2	42.83333333	85.66666667	0.000992112	5.14E-05
K05846	D4	4401816	2	132.25	264.5	0.003063193	0.000158658
K05846	D4	4444760	3	141.8	425.4	0.004926588	0.000255173
K05846	D4	809188	1	167.625	167.625	0.001941277	0.000100549
K05846	D4	544313	2	48.83333333	97.66666667	0.001131085	5.86E-05
K05846	D4	4351472	3	145.5	436.5	0.005055138	0.000261831
K05846	D4	745417	3	105.4	316.2	0.003661935	0.00018967
K05846	D4	181589	3	511.2	1533.6	0.017760732	0.000919918
K05846	D4	668514	3	151	453	0.005246225	0.000271728
K05846	D4	810831	4	101.5	406	0.004701915	0.000243536
K05846	D4	300703	2	57.7	115.4	0.001336456	6.92E-05
K05846	D4	4477551	4	33	132	0.001528701	7.92E-05
K05846	D4	4323284	3	54.4	163.2	0.001890031	9.79E-05
K05846	D4	138389	2	359.5	719	0.008326791	0.000431286
K05846	D4	109263	2	46.33333333	92.66666667	0.001073179	5.56E-05
K05846	D4	809192	2	858.5	1717	0.0198847	0.001029929
K05846	D4	64384	1	302.4	302.4	0.003502116	0.000181392
K05846	D4	4440449	3	169.5	508.5	0.005888975	0.00030502
K05846	D4	308970	2	44.16666667	88.33333333	0.001022995	5.30E-05
K05846	D4	4454257	5	537	2685	0.031095177	0.001610576
K05846	D4	4312974	3	2355.6	7066.8	0.081841117	0.004238963
K05846	D4	810425	4	906.6	3626.4	0.041997598	0.002175267
K05846	D4	1010113	4	171.8571429	687.4285714	0.00796116	0.000412349
K05846	D4	524674	3	105.3333333	316	0.003659619	0.00018955
K05846	D4	819347	1	150	150	0.001737161	9.00E-05
K05846	D4	130002	2	204.8333333	409.6666667	0.004744379	0.000245735
K05846	D4	4327501	2	324.25	648.5	0.007510325	0.000388998
K05846	D4	552376	4	203.8571429	815.4285714	0.009443537	0.000489128
K05846	D4	1136215	3	54.8	164.4	0.001903928	9.86E-05
K05846	D4	921110	2	158.8333333	317.6666667	0.00367892	0.00019055
K05846	D4	845178	2	397.5	795	0.009206952	0.000476874
K05846	D4	4427114	3	270.4	811.2	0.009394565	0.000486592
K05846	D4	4379247	2	135.5	271	0.00313847	0.000162557
K05846	D4	255671	2	1950.5	3901	0.045177761	0.002339984
K05846	D4	428705	3	55.4	166.2	0.001924774	9.97E-05
K05846	D4	3643491	2	108.8333333	217.6666667	0.002520813	0.000130566
K05846	D4	4390410	4	113.25	453	0.005246225	0.000271728
K05846	D4	133961	2	900	1800	0.020845929	0.001079716
K05846	D4	650615	4	2609.8	10439.2	0.120897123	0.006261871
K05846	D4	4401692	1	102.5	102.5	0.00118706	6.15E-05
K05846	D4	4458775	4	1928.25	7713	0.089324806	0.004626581
K05846	D4	4466618	4	366.5714286	1466.285714	0.01698116	0.00087954
K05846	D4	194964	1	233.5	233.5	0.00270418	0.000140063
K05846	D4	3053045	2	100.3333333	200.6666667	0.002323935	0.000120368
K05846	D4	4417158	4	194.2857143	777.1428571	0.009000147	0.000466163
K05846	D4	2119418	3	637	1911	0.022131428	0.001146298
K05846	D4	4412801	3	33.375	100.125	0.001159555	6.01E-05
K05846	D4	676211	6	686	4116	0.047667691	0.00246895
K05846	D4	4454318	1	47.2	47.2	0.000546627	2.83E-05
K05846	D4	547321	2	37.3	74.6	0.000863948	4.47E-05
K05846	D4	4442383	3	34.625	103.875	0.001202984	6.23E-05
K05846	D4	176468	4	922.1428571	3688.571429	0.04271761	0.00221256
K05846	D4	394796	2	45.5	91	0.001053878	5.46E-05
K05846	D4	4384058	4	157.2857143	629.1428571	0.007286149	0.000377386
K05846	D4	4418009	2	133.3333333	266.6666667	0.003088286	0.000159958
K05846	D4	4333206	4	184	736	0.008523669	0.000441484
K05846	D4	4045626	3	199	597	0.0069139	0.000358106
K05846	D4	808471	3	104.2	312.6	0.003620243	0.000187511
K05846	D4	905303	2	205.5	411	0.00475982	0.000246535
K05846	D4	52399	2	160	320	0.003705943	0.000191949
K05846	D4	4315658	2	2203.75	4407.5	0.051043573	0.002643804
K05846	D4	161687	2	272	544	0.006300103	0.000326314
K05846	D4	70830	3	148.8	446.4	0.00516979	0.000267769
K05846	D4	1136950	1	53.5	53.5	0.000619587	3.21E-05
K05846	D4	1123395	2	137.3333333	274.6666667	0.003180934	0.000164757
K05846	D4	619224	2	118.8333333	237.6666667	0.002752435	0.000142562
K05846	D4	353069	2	102.7	205.4	0.002378752	0.000123208
K05846	D4	544824	3	64.14285714	192.4285714	0.002228529	0.000115427
K05846	D4	13463	1	57	57	0.000660121	3.42E-05
K05846	D4	1129680	3	324.75	974.25	0.011282859	0.000584396
K05846	D4	329096	5	99	495	0.00573263	0.000296922
K05846	D4	664205	2	40.11111111	80.22222222	0.000929059	4.81E-05
K05846	D4	1123414	1	5049.285714	5049.285714	0.05847614	0.003028774
K05846	D4	982912	1	145.5	145.5	0.001685046	8.73E-05
K05846	D4	15062	2	388.25	776.5	0.008992702	0.000465777
K05846	D4	942245	1	53	53	0.000613797	3.18E-05
K05846	D4	4296075	1	68.8	68.8	0.000796778	4.13E-05
K05846	D4	4297253	4	629.375	2517.5	0.029155348	0.001510102
K05846	D5	851733	2	381.6	763.2	0.013779828	0.000457799
K05846	D5	1613745	4	108.3333333	433.3333333	0.007823976	0.000259932
K05846	D5	4327286	1	753.6	753.6	0.013606497	0.000452041
K05846	D5	145619	1	47.6	47.6	0.000859434	2.86E-05
K05846	D5	4305372	3	551.8	1655.4	0.029888793	0.000992978
K05846	D5	781576	3	252.2	756.6	0.013660663	0.00045384
K05846	D5	327765	2	125.3333333	250.6666667	0.004525869	0.00015036
K05846	D5	4444760	3	146.8	440.4	0.007951567	0.00026417
K05846	D5	809188	1	409	409	0.00738463	0.000245335
K05846	D5	4351472	3	119.3333333	358	0.006463808	0.000214743
K05846	D5	757005	2	49.1	98.2	0.001773033	5.89E-05
K05846	D5	4380976	3	71.8	215.4	0.003889118	0.000129206
K05846	D5	181589	3	130.6	391.8	0.007074078	0.000235018
K05846	D5	4423201	1	90.33333333	90.33333333	0.001630998	5.42E-05
K05846	D5	300703	2	157.1	314.2	0.005672985	0.00018847
K05846	D5	4431608	2	62.8	125.6	0.002267749	7.53E-05
K05846	D5	138389	2	468.3333333	936.6666667	0.016911826	0.000561852
K05846	D5	809192	2	521.5	1043	0.018831709	0.000625635
K05846	D5	64384	1	85.4	85.4	0.001541925	5.12E-05
K05846	D5	308970	2	85.33333333	170.6666667	0.003081443	0.000102373
K05846	D5	4312974	3	1335.6	4006.8	0.072344096	0.002403447
K05846	D5	810425	4	236.4	945.6	0.01707312	0.000567211
K05846	D5	1010113	4	51.57142857	206.2857143	0.003724557	0.000123739
K05846	D5	524674	3	303	909	0.016412295	0.000545256
K05846	D5	819347	1	485	485	0.008756835	0.000290923
K05846	D5	4327501	2	104	208	0.003755509	0.000124767
K05846	D5	552376	4	74.14285714	296.5714286	0.005354695	0.000177896
K05846	D5	845178	2	97.16666667	194.3333333	0.003508752	0.000116569
K05846	D5	4427114	3	173.4	520.2	0.009392383	0.000312038
K05846	D5	538000	5	38.33333333	191.6666667	0.003460605	0.00011497
K05846	D5	4379247	2	415	830	0.014985924	0.000497869
K05846	D5	255671	2	72.5	145	0.002618023	8.70E-05
K05846	D5	4314767	2	648	1296	0.023399708	0.000777395
K05846	D5	296609	1	76.33333333	76.33333333	0.001378224	4.58E-05
K05846	D5	133961	2	194.5	389	0.007023523	0.000233339
K05846	D5	650615	4	501.6	2006.4	0.036226214	0.001203523
K05846	D5	4401692	1	46	46	0.000830545	2.76E-05
K05846	D5	1146530	1	94.33333333	94.33333333	0.001703219	5.66E-05
K05846	D5	4458775	4	839.75	3359	0.060647854	0.002014869
K05846	D5	4466618	4	163.1428571	652.5714286	0.011782393	0.00039144
K05846	D5	194964	1	911	911	0.016448406	0.000546456
K05846	D5	3053045	2	208.3333333	416.6666667	0.007523054	0.000249934
K05846	D5	4397708	3	47.6	142.8	0.002578301	8.57E-05
K05846	D5	107854	3	102.8	308.4	0.005568264	0.000184991
K05846	D5	2119418	3	439	1317	0.02377887	0.000789992
K05846	D5	4412801	3	47.375	142.125	0.002566114	8.53E-05
K05846	D5	67806	2	86	172	0.003105517	0.000103173
K05846	D5	4454318	1	136.8	136.8	0.002469969	8.21E-05
K05846	D5	547321	2	84.2	168.4	0.003040518	0.000101013
K05846	D5	4442383	3	31.875	95.625	0.001726541	5.74E-05
K05846	D5	176468	4	302	1208	0.021810839	0.000724609
K05846	D5	178057	1	150.6666667	150.6666667	0.002720336	9.04E-05
K05846	D5	137026	1	38.66666667	38.66666667	0.000698139	2.32E-05
K05846	D5	682767	2	304	608	0.010977641	0.000364704
K05846	D5	808471	3	287	861	0.015545639	0.000516464
K05846	D5	52399	2	95.25	190.5	0.00343954	0.00011427
K05846	D5	4425571	1	44	44	0.000794435	2.64E-05
K05846	D5	4365879	1	89	89	0.001606924	5.34E-05
K05846	D5	4315658	2	7128.5	14257	0.25741484	0.008551947
K05846	D5	161687	2	153.5	307	0.005542986	0.000184151
K05846	D5	70830	3	293.2	879.6	0.015881468	0.000527621
K05846	D5	4339160	2	52	104	0.001877754	6.24E-05
K05846	D5	1123395	2	363	726	0.01310817	0.000435485
K05846	D5	619224	2	283	566	0.010219317	0.000339511
K05846	D5	353069	2	226.7	453.4	0.008186287	0.000271968
K05846	D5	13463	1	153	153	0.002762465	9.18E-05
K05846	D5	4389141	2	23.8	47.6	0.000859434	2.86E-05
K05846	D5	780788	1	126.5	126.5	0.002283999	7.59E-05
K05846	D5	329096	5	39.83333333	199.1666667	0.00359602	0.000119469
K05846	D5	533133	2	189	378	0.006824915	0.00022674
K05846	D5	664205	2	26	52	0.000938877	3.12E-05
K05846	D5	1123414	1	2191.428571	2191.428571	0.039566966	0.001314511
K05846	D5	3946926	2	104	208	0.003755509	0.000124767
K05846	D5	15062	2	58	116	0.002094418	6.96E-05
K05846	D5	942245	1	65.8	65.8	0.001188041	3.95E-05
K05846	D5	4297253	4	339.25	1357	0.024501083	0.000813986
K05846	D6	4401816	2	113.25	226.5	0.001565533	0.000135864
K05846	D6	4444760	3	145.2	435.6	0.0030108	0.000261291
K05846	D6	4460853	4	190.3333333	761.3333333	0.005262219	0.00045668
K05846	D6	181589	3	659.4	1978.2	0.013673015	0.001186607
K05846	D6	4477551	4	64.25	257	0.001776345	0.000154159
K05846	D6	4323284	3	730.6	2191.8	0.015149385	0.001314734
K05846	D6	138389	2	56.16666667	112.3333333	0.000776431	6.74E-05
K05846	D6	809192	2	424.5	849	0.005868158	0.000509266
K05846	D6	64384	1	75.4	75.4	0.000521153	4.52E-05
K05846	D6	4440449	3	187.75	563.25	0.003893098	0.000337861
K05846	D6	412145	3	64.6	193.8	0.001339516	0.000116249
K05846	D6	4312974	3	36493.8	109481.4	0.756718642	0.065671541
K05846	D6	810425	4	783.2	3132.8	0.021653433	0.001879185
K05846	D6	1010113	4	66	264	0.001824728	0.000158358
K05846	D6	130002	2	97	194	0.001340898	0.000116369
K05846	D6	4327501	2	90	180	0.001244132	0.000107972
K05846	D6	552376	4	153.2857143	613.1428571	0.004237949	0.000367789
K05846	D6	4349934	3	125.8	377.4	0.002608531	0.00022638
K05846	D6	921110	2	116.5	233	0.00161046	0.000139763
K05846	D6	845178	2	103	206	0.00142384	0.000123567
K05846	D6	4427114	3	241.4	724.2	0.005005559	0.000434406
K05846	D6	255671	2	356.75	713.5	0.004931603	0.000427987
K05846	D6	428705	3	129	387	0.002674885	0.000232139
K05846	D6	133961	2	329.8333333	659.6666667	0.004559515	0.000395696
K05846	D6	650615	4	56.8	227.2	0.001570372	0.000136284
K05846	D6	4401692	1	38.375	38.375	0.000265242	2.30E-05
K05846	D6	4458775	4	695.25	2781	0.019221845	0.001668161
K05846	D6	191359	2	170.25	340.5	0.002353484	0.000204246
K05846	D6	4466618	4	140.1428571	560.5714286	0.003874584	0.000336254
K05846	D6	4417158	4	137.4285714	549.7142857	0.003799541	0.000329742
K05846	D6	676211	6	415	2490	0.017210498	0.001493607
K05846	D6	176468	4	324.7142857	1298.857143	0.008977501	0.000779109
K05846	D6	4384058	4	93	372	0.002571207	0.000223141
K05846	D6	4418009	2	94.33333333	188.6666667	0.001304035	0.00011317
K05846	D6	4333206	4	139.3333333	557.3333333	0.003852203	0.000334312
K05846	D6	757605	3	127.8	383.4	0.002650002	0.000229979
K05846	D6	919562	3	81.6	244.8	0.00169202	0.000146841
K05846	D6	905303	2	536	1072	0.0074095	0.000643031
K05846	D6	755617	3	1137.4	3412.2	0.023584603	0.002046781
K05846	D6	161687	2	332	664	0.004589466	0.000398295
K05846	D6	70830	3	97.4	292.2	0.002019642	0.000175274
K05846	D6	1136950	1	29.5	29.5	0.000203899	1.77E-05
K05846	D6	626166	3	207.2	621.6	0.004296404	0.000372862
K05846	D6	4307347	2	86	172	0.001188838	0.000103173
K05846	D6	1067519	3	46.25	138.75	0.000959019	8.32E-05
K05846	D6	1129680	3	118	354	0.002446794	0.000212344
K05846	D6	1123414	1	1541.142857	1541.142857	0.010652143	0.000924442
K05846	D6	4297253	4	384.75	1539	0.010637332	0.000923157
K05846	M1	1102921	1	510.75	510.75	0.005028411	0.000306369
K05846	M1	670635	3	1354.166667	4062.5	0.039995924	0.002436858
K05846	M1	4323284	3	538.8	1616.4	0.015913701	0.000969585
K05846	M1	4312974	3	17482	52446	0.516338766	0.031459313
K05846	M1	1069592	1	901.25	901.25	0.008872942	0.000540608
K05846	M1	4349934	3	55.2	165.6	0.001630357	9.93E-05
K05846	M1	4427114	3	154	462	0.00454846	0.000277127
K05846	M1	1128422	3	106.5	319.5	0.003145526	0.00019165
K05846	M1	428705	3	56.6	169.8	0.001671707	0.000101853
K05846	M1	1086805	3	208.4	625.2	0.006155188	0.000375021
K05846	M1	1016923	2	218	436	0.004292486	0.000261531
K05846	M1	29012	3	10824.66667	32474	0.319711419	0.019479269
K05846	M1	164413	2	489.6	979.2	0.009640371	0.000587365
K05846	M1	276567	3	43.2	129.6	0.001275932	7.77E-05
K05846	M1	919562	3	40	120	0.001181418	7.20E-05
K05846	M1	905303	2	1684.75	3369.5	0.033173235	0.002021168
K05846	M1	755617	3	610.8	1832.4	0.018040254	0.00109915
K05846	M1	70830	3	47.4	142.2	0.00139998	8.53E-05
K05846	M1	626166	3	123.8	371.4	0.003656489	0.000222781
K05846	M1	617833	2	45.4	90.8	0.00089394	5.45E-05
K05846	M1	593672	2	53	106	0.001043586	6.36E-05
K05846	M1	1090059	1	120.25	120.25	0.001183879	7.21E-05
K05846	M1	584056	2	61.25	122.5	0.001206031	7.35E-05
K05846	M2	1102921	1	394	394	0.00363392	0.000236338
K05846	M2	670635	3	1583	4749	0.04380073	0.00284865
K05846	M2	4323284	3	295.6	886.8	0.008179088	0.00053194
K05846	M2	4312974	3	15378.6	46135.8	0.425517315	0.02767419
K05846	M2	1069592	1	722.5	722.5	0.006663724	0.000433386
K05846	M2	4427114	3	82.8	248.4	0.00229103	0.000149001
K05846	M2	1128422	3	131	393	0.003624697	0.000235738
K05846	M2	1086805	3	127.8	383.4	0.003536155	0.000229979
K05846	M2	1016923	2	207	414	0.003818383	0.000248335
K05846	M2	29012	3	16163	48489	0.447221227	0.029085738
K05846	M2	164413	2	369.2	738.4	0.006810373	0.000442923
K05846	M2	905303	2	1112.5	2225	0.020521504	0.001334648
K05846	M2	755617	3	571	1713	0.015799253	0.001027529
K05846	M2	626166	3	160.6	481.8	0.004443713	0.000289004
K05846	M2	593672	2	61.25	122.5	0.001129836	7.35E-05
K05846	M2	1090059	1	79.25	79.25	0.000730934	4.75E-05
K05846	M2	584056	2	67.5	135	0.001245125	8.10E-05
K05846	M2	4297253	4	28	112	0.001032993	6.72E-05
K05846	M3	1102921	1	295.5	295.5	0.003188803	0.000177253
K05846	M3	670635	3	3531	10593	0.114311305	0.006354126
K05846	M3	4323284	3	383.8	1151.4	0.012425001	0.000690658
K05846	M3	4312974	3	12350.4	37051.2	0.399827341	0.022224866
K05846	M3	1069592	1	552.5	552.5	0.005962144	0.000331413
K05846	M3	4349934	3	43.2	129.6	0.001398541	7.77E-05
K05846	M3	4427114	3	99.4	298.2	0.003217939	0.000178873
K05846	M3	1128422	3	90.66666667	272	0.00293521	0.000163157
K05846	M3	428705	3	36.4	109.2	0.0011784	6.55E-05
K05846	M3	1086805	3	126.2	378.6	0.004085553	0.0002271
K05846	M3	1016923	2	150.9	301.8	0.003256788	0.000181032
K05846	M3	29012	3	11347.33333	34042	0.367354427	0.020419821
K05846	M3	164413	2	313	626	0.006755298	0.000375501
K05846	M3	905303	2	2347.75	4695.5	0.050670134	0.002816558
K05846	M3	52399	2	62.75	125.5	0.001354297	7.53E-05
K05846	M3	755617	3	481.2	1443.6	0.015578193	0.000865932
K05846	M3	626166	3	70.6	211.8	0.002285579	0.000127047
K05846	M3	617833	2	23.3	46.6	0.00050287	2.80E-05
K05846	M3	1090059	1	189.5	189.5	0.002044935	0.00011367
K05846	M3	584056	2	77.25	154.5	0.001667242	9.27E-05
K05846	M4	820090	2	200	400	0.002429496	0.000239937
K05846	M4	670635	3	6860.333333	20581	0.125003644	0.012345348
K05846	M4	4312974	3	465.4	1396.2	0.008480156	0.000837499
K05846	M4	4375787	2	1258.5	2517	0.015287604	0.001509802
K05846	M4	1128422	3	118	354	0.002150104	0.000212344
K05846	M4	2459569	2	2925.25	5850.5	0.035534416	0.003509376
K05846	M4	69980	2	164.25	328.5	0.001995224	0.000197048
K05846	M4	542345	2	762.5	1525	0.009262454	0.000914759
K05846	M4	29012	3	14130	42390	0.257465841	0.025427302
K05846	M4	905303	2	8987.25	17974.5	0.109172441	0.01078186
K05846	M4	52399	2	35320.75	70641.5	0.429058109	0.042373738
K05846	M4	584056	2	342.5	685	0.004160512	0.000410892
K05846	M5	670635	3	470.6666667	1412	0.009709863	0.000846977
K05846	M5	4323284	3	81	243	0.001671032	0.000145762
K05846	M5	4312974	3	3494.8	10484.4	0.072097795	0.006288983
K05846	M5	810425	4	64.4	257.6	0.001771431	0.000154519
K05846	M5	1069592	1	74.75	74.75	0.000514031	4.48E-05
K05846	M5	4375787	2	79.25	158.5	0.001089953	9.51E-05
K05846	M5	2459569	2	771.25	1542.5	0.010607269	0.000925256
K05846	M5	542345	2	1179.5	2359	0.016222073	0.001415027
K05846	M5	29012	3	758.8333333	2276.5	0.015654747	0.00136554
K05846	M5	905303	2	31729	63458	0.43637994	0.038064773
K05846	M5	52399	2	31332.25	62664.5	0.4309233	0.037588798
K05846	M5	755617	3	95.8	287.4	0.001976356	0.000172395
K05846	M5	4297253	4	50.25	201	0.001382211	0.000120568
K05846	M6	1110381	2	289.25	578.5	0.003479622	0.000347009
K05846	M6	820090	2	84.5	169	0.001016519	0.000101373
K05846	M6	4323284	3	78	234	0.001407487	0.000140363
K05846	M6	4312974	3	3968	11904	0.071601414	0.007140519
K05846	M6	810425	4	251.8	1007.2	0.006058211	0.000604161
K05846	M6	2459569	2	452.5	905	0.005443488	0.000542857
K05846	M6	542345	2	1206	2412	0.014507948	0.001446819
K05846	M6	905303	2	26024.25	52048.5	0.313066717	0.031220876
K05846	M6	52399	2	48248	96496	0.58041415	0.057882353
K05846	M6	755617	3	104	312	0.00187665	0.000187151
K05846	M6	4351766	2	93.75	187.5	0.001127794	0.00011247
K05846	M7	181589	3	54.6	163.8	0.001717134	9.83E-05
K05846	M7	4323284	3	719	2157	0.022612082	0.001293859
K05846	M7	4312974	3	26922.6	80767.8	0.846698229	0.048447918
K05846	M7	810425	4	535.8	2143.2	0.022467415	0.001285581
K05846	M7	1069592	1	189.25	189.25	0.00198393	0.00011352
K05846	M7	4349934	3	36.8	110.4	0.001157336	6.62E-05
K05846	M7	377874	2	17.1	34.2	0.000358523	2.05E-05
K05846	M7	4427114	3	749.4	2248.2	0.023568142	0.001348565
K05846	M7	4379247	2	56.16666667	112.3333333	0.001177603	6.74E-05
K05846	M7	428705	3	74.8	224.4	0.002352411	0.000134605
K05846	M7	164413	2	20.8	41.6	0.000436098	2.50E-05
K05846	M7	905303	2	1961.25	3922.5	0.041120023	0.00235288
K05846	M7	52399	2	316	632	0.006625329	0.0003791
K05846	M7	755617	3	622.6	1867.8	0.019580364	0.001120385
K05846	M7	626166	3	241.6	724.8	0.007598163	0.000434765
K05846	M7	617833	2	26.1	52.2	0.000547219	3.13E-05
K05846	TB1	1609149	1	38.6	38.6	0.000269141	2.32E-05
K05846	TB1	181589	3	164.6	493.8	0.003443054	0.000296202
K05846	TB1	115315	2	5920.5	11841	0.082562174	0.007102729
K05846	TB1	820090	2	123.5	247	0.001722224	0.000148161
K05846	TB1	687185	3	75.6	226.8	0.001581378	0.000136044
K05846	TB1	4323284	3	171.6	514.8	0.003589478	0.000308799
K05846	TB1	809192	2	327.5	655	0.004567032	0.000392897
K05846	TB1	4312974	3	3488.6	10465.8	0.072973499	0.006277826
K05846	TB1	97903	1	58	58	0.000404409	3.48E-05
K05846	TB1	810425	4	11073.4	44293.6	0.308840123	0.026569161
K05846	TB1	1039016	1	95.875	95.875	0.000668495	5.75E-05
K05846	TB1	4375787	2	867	1734	0.012090432	0.001040126
K05846	TB1	113265	1	144.6666667	144.6666667	0.001008698	8.68E-05
K05846	TB1	255671	2	341	682	0.004755291	0.000409092
K05846	TB1	2459569	2	4063	8126	0.056659085	0.004874316
K05846	TB1	971353	2	319	638	0.004448498	0.000382699
K05846	TB1	650615	4	8021.8	32087.2	0.223730173	0.01924725
K05846	TB1	399197	3	52.75	158.25	0.001103409	9.49E-05
K05846	TB1	790972	2	5051.5	10103	0.070443851	0.006060204
K05846	TB1	4454317	2	79.11111111	158.2222222	0.001103215	9.49E-05
K05846	TB1	52399	2	8112.25	16224.5	0.113126424	0.009732136
K05846	TB1	4363219	3	505.2	1515.6	0.010567624	0.000909121
K05846	TB1	755617	3	111.2	333.6	0.002326049	0.000200107
K05846	TB1	70830	3	101.4	304.2	0.002121055	0.000182472
K05846	TB1	1011712	1	59	59	0.000411381	3.54E-05
K05846	TB1	1067519	3	103.625	310.875	0.002167597	0.000186476
K05846	TB1	1817131	2	286.75	573.5	0.003998768	0.000344009
K05846	TB1	15062	2	213.75	427.5	0.002980773	0.000256432
K05846	TB1	942245	1	840.8	840.8	0.005862535	0.000504347
K05846	TB1	4296075	1	68	68	0.000474135	4.08E-05
K05846	TB2	1609149	1	25	25	0.00022231	1.50E-05
K05846	TB2	181589	3	211	633	0.005628886	0.0003797
K05846	TB2	115315	2	4154	8308	0.073878017	0.004983487
K05846	TB2	820090	2	140	280	0.002489871	0.000167956
K05846	TB2	687185	3	62.6	187.8	0.001669992	0.00011265
K05846	TB2	4323284	3	208.6	625.8	0.005564861	0.000375381
K05846	TB2	809192	2	137	274	0.002436516	0.000164357
K05846	TB2	4312974	3	4062.8	12188.4	0.108384066	0.007311114
K05846	TB2	810425	4	7389.2	29556.8	0.262830738	0.01772941
K05846	TB2	1039016	1	67.25	67.25	0.000598014	4.03E-05
K05846	TB2	4375787	2	781	1562	0.013889921	0.000936953
K05846	TB2	4427114	3	86.4	259.2	0.002304909	0.000155479
K05846	TB2	113265	1	167	167	0.00148503	0.000100174
K05846	TB2	255671	2	193	386	0.003432464	0.000231539
K05846	TB2	2459569	2	2890.5	5781	0.051406935	0.003467687
K05846	TB2	428705	3	78	234	0.00208082	0.000140363
K05846	TB2	971353	2	238.75	477.5	0.004246119	0.000286425
K05846	TB2	650615	4	5956.4	23825.6	0.211866644	0.014291595
K05846	TB2	399197	3	55.25	165.75	0.001473914	9.94E-05
K05846	TB2	790972	2	4040	8080	0.071850551	0.004846723
K05846	TB2	4454317	2	78.22222222	156.4444444	0.001391166	9.38E-05
K05846	TB2	52399	2	7472	14944	0.13288795	0.008964039
K05846	TB2	4363219	3	452.8	1358.4	0.012079429	0.000814825
K05846	TB2	755617	3	207	621	0.005522177	0.000372502
K05846	TB2	70830	3	124.6	373.8	0.003323977	0.000224221
K05846	TB2	1067519	3	113	339	0.003014522	0.000203346
K05846	TB2	617833	2	30.1	60.2	0.000535322	3.61E-05
K05846	TB2	1817131	2	243.75	487.5	0.004335043	0.000292423
K05846	TB2	15062	2	148.5	297	0.002641041	0.000178153
K05846	TB2	942245	1	734.2	734.2	0.006528796	0.000440404
K05847	D1	4419276	1	37.33333333	37.33333333	0.001024896	4.10E-05
K05847	D1	4401816	1	55.5	55.5	0.001523618	6.09E-05
K05847	D1	809188	1	50.375	50.375	0.001382923	5.53E-05
K05847	D1	181589	2	1025	2050	0.056277765	0.002250598
K05847	D1	115315	1	284.25	284.25	0.007803393	0.000312065
K05847	D1	1111506	1	67.25	67.25	0.001846185	7.38E-05
K05847	D1	4477551	2	46.625	93.25	0.002559952	0.000102375
K05847	D1	4323284	2	167.2	334.4	0.009180139	0.000367122
K05847	D1	138389	1	130.1666667	130.1666667	0.003573409	0.000142904
K05847	D1	809192	1	720.5	720.5	0.019779575	0.000791003
K05847	D1	4454257	2	238	476	0.013067423	0.000522578
K05847	D1	4312974	2	8710.2	17420.4	0.478234721	0.01912503
K05847	D1	810425	1	850	850	0.023334683	0.000933175
K05847	D1	1010113	2	67.71428571	135.4285714	0.003717862	0.000148681
K05847	D1	130002	1	81.33333333	81.33333333	0.002232809	8.93E-05
K05847	D1	4327501	1	351.75	351.75	0.009656441	0.00038617
K05847	D1	552376	2	223	446	0.012243845	0.000489642
K05847	D1	921110	1	34.16666667	34.16666667	0.000937963	3.75E-05
K05847	D1	845178	1	338.8333333	338.8333333	0.009301845	0.000371989
K05847	D1	4427114	2	305.8	611.6	0.016789991	0.000671447
K05847	D1	4379247	1	47.16666667	47.16666667	0.001294846	5.18E-05
K05847	D1	255671	2	210.25	420.5	0.011543805	0.000461647
K05847	D1	2459569	1	185.5	185.5	0.005092451	0.000203652
K05847	D1	428705	2	108.6	217.2	0.005962698	0.000238454
K05847	D1	3643491	1	44.5	44.5	0.001221639	4.89E-05
K05847	D1	4390410	2	54	108	0.002964877	0.000118568
K05847	D1	133961	1	685.1666667	685.1666667	0.018809585	0.000752212
K05847	D1	650615	1	45.4	45.4	0.001246347	4.98E-05
K05847	D1	4401692	1	91.625	91.625	0.002515342	0.000100591
K05847	D1	502016	1	37	37	0.001015745	4.06E-05
K05847	D1	4458775	2	1385.75	2771.5	0.076084793	0.003042698
K05847	D1	4466618	2	239.8571429	479.7142857	0.013169389	0.000526656
K05847	D1	4417158	2	31.28571429	62.57142857	0.001717746	6.87E-05
K05847	D1	48390	2	42.625	85.25	0.002340331	9.36E-05
K05847	D1	2119418	2	310	620	0.017020592	0.000680669
K05847	D1	176468	2	1075	2150	0.059023022	0.002360383
K05847	D1	399197	1	41.125	41.125	0.001128987	4.51E-05
K05847	D1	573157	1	25.66666667	25.66666667	0.000704616	2.82E-05
K05847	D1	4384058	2	45.14285714	90.28571429	0.002478575	9.91E-05
K05847	D1	4333206	2	134.6666667	269.3333333	0.007393892	0.000295688
K05847	D1	790972	1	137.75	137.75	0.003781591	0.000151229
K05847	D1	52399	1	381.5	381.5	0.010473155	0.000418831
K05847	D1	755617	2	140	280	0.007686719	0.000307399
K05847	D1	161687	1	192.5	192.5	0.005284619	0.000211337
K05847	D1	70830	2	58.8	117.6	0.003228422	0.000129107
K05847	D1	544824	1	40.71428571	40.71428571	0.001117712	4.47E-05
K05847	D1	626166	2	68.2	136.4	0.00374453	0.000149747
K05847	D1	1067519	1	69.625	69.625	0.001911385	7.64E-05
K05847	D1	329096	2	65.66666667	131.3333333	0.003605437	0.000144185
K05847	D1	4297253	2	946.5	1893	0.051967712	0.002078235
K05847	D2	4305372	1	510.6	510.6	0.009900369	0.000560563
K05847	D2	4351472	2	136.3333333	272.6666667	0.005286919	0.000299348
K05847	D2	1111506	1	90.75	90.75	0.001759613	9.96E-05
K05847	D2	64384	1	2598.4	2598.4	0.050382138	0.00285266
K05847	D2	4312974	2	120.6	241.2	0.00467679	0.000264802
K05847	D2	810425	1	898.8	898.8	0.017427442	0.00098675
K05847	D2	4379247	1	42732.66667	42732.66667	0.828572629	0.046914166
K05847	D2	255671	2	383.5	767	0.014871883	0.000842053
K05847	D2	650615	1	407.2	407.2	0.007895477	0.000447046
K05847	D2	839282	1	249.2	249.2	0.004831908	0.000273585
K05847	D2	1126009	1	1690.6	1690.6	0.032780189	0.001856029
K05847	D2	299879	1	152.4	152.4	0.002954987	0.000167313
K05847	D2	255657	2	117.2	234.4	0.00454494	0.000257337
K05847	D2	52399	1	103.25	103.25	0.002001984	0.000113353
K05847	D2	1513771	1	159.3333333	159.3333333	0.003089422	0.000174925
K05847	D2	135956	1	233.1666667	233.1666667	0.004521026	0.000255983
K05847	D2	3663794	1	120.2	120.2	0.002330639	0.000131962
K05847	D2	4297253	2	56	112	0.002171644	0.000122959
K05847	D3	4327286	1	72.8	72.8	0.001674809	7.99E-05
K05847	D3	4401816	1	139	139	0.003197781	0.000152602
K05847	D3	4444760	1	168.4	168.4	0.003874146	0.000184878
K05847	D3	809188	1	54.375	54.375	0.00125093	5.97E-05
K05847	D3	4351472	2	993.8333333	1987.666667	0.045727498	0.002182165
K05847	D3	181589	2	120.4	240.8	0.005539753	0.000264363
K05847	D3	4323284	2	197.2	394.4	0.009073415	0.000432993
K05847	D3	138389	1	82	82	0.001886461	9.00E-05
K05847	D3	809192	1	178.5	178.5	0.004106503	0.000195967
K05847	D3	64384	1	74.6	74.6	0.001716219	8.19E-05
K05847	D3	4312974	2	9519.8	19039.6	0.438017742	0.020902673
K05847	D3	810425	1	741.8	741.8	0.017065567	0.000814387
K05847	D3	1010113	2	86.28571429	172.5714286	0.003970112	0.000189458
K05847	D3	1069592	1	83	83	0.001909466	9.11E-05
K05847	D3	4327501	1	99.25	99.25	0.002283307	0.000108962
K05847	D3	552376	2	106.2857143	212.5714286	0.004890337	0.000233372
K05847	D3	921110	1	48.5	48.5	0.001115772	5.32E-05
K05847	D3	845178	1	74.16666667	74.16666667	0.00170625	8.14E-05
K05847	D3	4427114	2	226.4	452.8	0.010416943	0.000497108
K05847	D3	1128422	2	72.83333333	145.6666667	0.003351152	0.000159921
K05847	D3	4379247	1	10009.66667	10009.66667	0.230278556	0.010989138
K05847	D3	255671	2	366.5	733	0.016863117	0.000804726
K05847	D3	133961	1	194	194	0.00446309	0.000212983
K05847	D3	650615	1	839	839	0.019301713	0.000921098
K05847	D3	4401692	1	42.5	42.5	0.000977739	4.67E-05
K05847	D3	4458775	2	766	1532	0.035244605	0.00168191
K05847	D3	4466618	2	229.7142857	459.4285714	0.010569438	0.000504385
K05847	D3	4417158	2	134.1428571	268.2857143	0.006172078	0.000294538
K05847	D3	676211	3	545	1635	0.037614184	0.001794989
K05847	D3	164413	1	83.5	83.5	0.001920969	9.17E-05
K05847	D3	176468	2	440.8571429	881.7142857	0.020284381	0.000967992
K05847	D3	399197	1	53.875	53.875	0.001239428	5.91E-05
K05847	D3	4384058	2	71.28571429	142.5714286	0.003279944	0.000156522
K05847	D3	4454317	1	42.77777778	42.77777778	0.000984129	4.70E-05
K05847	D3	905303	1	123.5	123.5	0.002841194	0.000135585
K05847	D3	52399	1	176.25	176.25	0.00405474	0.000193497
K05847	D3	755617	2	189	378	0.008696123	0.000414988
K05847	D3	4315658	1	377.25	377.25	0.008678869	0.000414165
K05847	D3	70830	2	79.2	158.4	0.00364409	0.0001739
K05847	D3	1136950	1	36.5	36.5	0.000839705	4.01E-05
K05847	D3	353069	2	30.8	61.6	0.001417146	6.76E-05
K05847	D3	626166	2	69.2	138.4	0.003183977	0.000151943
K05847	D3	1067519	1	37.625	37.625	0.000865586	4.13E-05
K05847	D3	1513771	1	53.5	53.5	0.001230801	5.87E-05
K05847	D3	135956	1	43.33333333	43.33333333	0.00099691	4.76E-05
K05847	D3	4297253	2	251.75	503.5	0.011583328	0.000552769
K05847	D4	851733	1	136	136	0.003251078	0.000149308
K05847	D4	4327286	1	212.6	212.6	0.0050822	0.000233403
K05847	D4	515169	1	73.75	73.75	0.001762993	8.10E-05
K05847	D4	4305372	1	221.6	221.6	0.005297345	0.000243284
K05847	D4	4419276	1	54.16666667	54.16666667	0.001294853	5.95E-05
K05847	D4	4404405	2	99	198	0.004733187	0.000217375
K05847	D4	260507	1	107.5	107.5	0.002569786	0.000118019
K05847	D4	781576	2	87.2	174.4	0.004169029	0.000191465
K05847	D4	4401816	1	132.25	132.25	0.003161434	0.000145191
K05847	D4	4444760	1	141.8	141.8	0.003389727	0.000155675
K05847	D4	809188	1	167.625	167.625	0.004007073	0.000184028
K05847	D4	544313	1	48.83333333	48.83333333	0.00116736	5.36E-05
K05847	D4	4351472	2	145.5	291	0.006956351	0.000319475
K05847	D4	745417	1	105.4	105.4	0.002519585	0.000115714
K05847	D4	181589	2	511.2	1022.4	0.024440457	0.001122444
K05847	D4	668514	2	151	302	0.007219305	0.000331551
K05847	D4	810831	2	101.5	203	0.004852712	0.000222864
K05847	D4	300703	1	57.7	57.7	0.001379318	6.33E-05
K05847	D4	4477551	2	33	66	0.001577729	7.25E-05
K05847	D4	4323284	2	54.4	108.8	0.002600862	0.000119446
K05847	D4	138389	1	359.5	359.5	0.008593842	0.000394678
K05847	D4	109263	1	46.33333333	46.33333333	0.001107598	5.09E-05
K05847	D4	809192	1	858.5	858.5	0.02052243	0.000942506
K05847	D4	64384	1	302.4	302.4	0.007228867	0.000331991
K05847	D4	4440449	2	169.5	339	0.00810379	0.000372172
K05847	D4	308970	1	44.16666667	44.16666667	0.001055804	4.85E-05
K05847	D4	4454257	2	537	1074	0.025673954	0.001179094
K05847	D4	4312974	2	2355.6	4711.2	0.112621165	0.005172203
K05847	D4	810425	1	906.6	906.6	0.021672259	0.000995313
K05847	D4	1010113	2	171.8571429	343.7142857	0.008216485	0.000377348
K05847	D4	524674	2	105.3333333	210.6666667	0.005035984	0.000231281
K05847	D4	819347	1	150	150	0.003585748	0.000164678
K05847	D4	130002	1	204.8333333	204.8333333	0.004896538	0.000224877
K05847	D4	4327501	1	324.25	324.25	0.007751191	0.000355979
K05847	D4	552376	2	203.8571429	407.7142857	0.009746404	0.00044761
K05847	D4	1136215	1	54.8	54.8	0.001309993	6.02E-05
K05847	D4	921110	1	158.8333333	158.8333333	0.003796908	0.000174376
K05847	D4	845178	1	397.5	397.5	0.009502232	0.000436396
K05847	D4	4427114	2	270.4	540.8	0.012927816	0.000593719
K05847	D4	4379247	1	135.5	135.5	0.003239125	0.000148759
K05847	D4	255671	2	1950.5	3901	0.093253346	0.004282723
K05847	D4	428705	2	55.4	110.8	0.002648672	0.000121642
K05847	D4	3643491	1	108.8333333	108.8333333	0.002601659	0.000119483
K05847	D4	4390410	2	113.25	226.5	0.005414479	0.000248664
K05847	D4	133961	1	900	900	0.021514486	0.000988067
K05847	D4	650615	1	2609.8	2609.8	0.06238723	0.002865176
K05847	D4	4401692	1	102.5	102.5	0.002450261	0.00011253
K05847	D4	4458775	2	1928.25	3856.5	0.092189575	0.004233868
K05847	D4	4466618	2	366.5714286	733.1428571	0.017525769	0.000804883
K05847	D4	194964	1	233.5	233.5	0.005581814	0.000256349
K05847	D4	3053045	1	100.3333333	100.3333333	0.002398467	0.000110151
K05847	D4	4417158	2	194.2857143	388.5714286	0.009288794	0.000426594
K05847	D4	2119418	2	637	1274	0.030454951	0.001398664
K05847	D4	4412801	1	33.375	33.375	0.000797829	3.66E-05
K05847	D4	676211	3	686	2058	0.049196459	0.00225938
K05847	D4	4454318	1	47.2	47.2	0.001128315	5.18E-05
K05847	D4	547321	2	37.3	74.6	0.001783312	8.19E-05
K05847	D4	4442383	1	34.625	34.625	0.00082771	3.80E-05
K05847	D4	176468	2	922.1428571	1844.285714	0.044087622	0.002024754
K05847	D4	394796	1	45.5	45.5	0.001087677	5.00E-05
K05847	D4	4384058	2	157.2857143	314.5714286	0.007519825	0.000345353
K05847	D4	4418009	1	133.3333333	133.3333333	0.003187331	0.00014638
K05847	D4	4333206	2	184	368	0.008797034	0.00040401
K05847	D4	637421	1	58	58	0.001386489	6.37E-05
K05847	D4	4045626	1	199	199	0.004757092	0.000218473
K05847	D4	808471	1	104.2	104.2	0.002490899	0.000114396
K05847	D4	905303	1	205.5	205.5	0.004912474	0.000225609
K05847	D4	52399	1	160	160	0.003824798	0.000175656
K05847	D4	4315658	1	2203.75	2203.75	0.052680611	0.002419392
K05847	D4	161687	1	272	272	0.006502156	0.000298616
K05847	D4	70830	2	148.8	297.6	0.007114124	0.000326721
K05847	D4	1136950	1	53.5	53.5	0.001278917	5.87E-05
K05847	D4	1123395	1	137.3333333	137.3333333	0.003282951	0.000150772
K05847	D4	619224	1	118.8333333	118.8333333	0.002840709	0.000130461
K05847	D4	353069	2	102.7	205.4	0.004910084	0.000225499
K05847	D4	544824	1	64.14285714	64.14285714	0.001533334	7.04E-05
[truncated: 915,299 more rows]
